# Supplementary material for: Recurrent Neoantigens in Colorectal Cancer as Potential Immunotherapy Targets
Source: Biomed Res Int. 2020 Jul 17;2020:2861240. doi: 10.1155/2020/2861240 (PMC7383341; doi:10.1155/2020/2861240)
Supplement: Supplementary Materials — Figure S1: the landscape of 25 significantly mutated genes in all the CRC patients. Figure S2: ratio of base conversion and transversion in mutations. Figure S3: the landscape of 25 significantly mutated genes in MSI-H CRC patients. Figure S4: the landscape of 25 significantly mutated genes in MSS CRC patients. Figure S5: somatic interaction analysis among the significantly mutated genes found four genes mutually exclusive with TP53 in MSS samples. Figure S6: somatic interaction analysis in MSI-H samples. Table S1: the list of clinical information of samples in previous seven studies of CRC. Table S2: the list of high-frequency HLA genotypes in Chinese and TCGA. Table S3: the list of SNV derived neoantigens. Table S4: the list of indel-derived neoantigens. [file 2861240.f1.zip]

Archive with 17 entries (17 files):
- Figure S1.pdf
- Figure S1_BMRI_3097967.eps
- Figure S2.pdf
- Figure S2_BMRI_3097968.eps
- Figure S3.pdf
- Figure S3_BMRI_3097969.eps
- Figure S4.pdf
- Figure S4_BMRI_3097970.eps
- Figure S5.pdf
- Figure S5_BMRI_3097971.eps
- Figure S6.pdf
- Figure S6_BMRI_3097972.eps
- Supplementary Files Descriptions_BMRI_3097961.doc
- Table S1.xls
- Table S2.xlsx
- Table S3.xlsx
- Table S4.xls
