# Supplementary material for: Recurrent Neoantigens in Colorectal Cancer as Potential Immunotherapy Targets
Source: Biomed Res Int. 2020 Jul 17;2020:2861240. doi: 10.1155/2020/2861240 (PMC7383341; doi:10.1155/2020/2861240)
Supplement: Supplementary Materials — Figure S1: the landscape of 25 significantly mutated genes in all the CRC patients. Figure S2: ratio of base conversion and transversion in mutations. Figure S3: the landscape of 25 significantly mutated genes in MSI-H CRC patients. Figure S4: the landscape of 25 significantly mutated genes in MSS CRC patients. Figure S5: somatic interaction analysis among the significantly mutated genes found four genes mutually exclusive with TP53 in MSS samples. Figure S6: somatic interaction analysis in MSI-H samples. Table S1: the list of clinical information of samples in previous seven studies of CRC. Table S2: the list of high-frequency HLA genotypes in Chinese and TCGA. Table S3: the list of SNV derived neoantigens. Table S4: the list of indel-derived neoantigens. [file 2861240.f1.zip › Table S1.xls]

## Sheet: Beijing
Tumor_Sample_Barcode	Sex	Age	Stage	Differentiation	TNM Stage	MSI Status	Tumor Site	Race	OS	OS.time	Study
C029	Female	61	I	Medium	T2N0M0	NA	Rectum	Chinese	NA	NA	Beijing
C043	Female	70	III	Medium	T3N1M0	NA	Rectum	Chinese	NA	NA	Beijing
C072	Female	61	III	Medium	T3N1M0	NA	Rectum	Chinese	NA	NA	Beijing
C077	Male	80	II	Medium	T4N0M0	NA	Rectum	Chinese	NA	NA	Beijing
C1015	Female	54	II	High	T3N0M0	NA	Rectum	Chinese	NA	NA	Beijing
C1019	Female	54	II	Medium	T3N0M0	NA	Rectum	Chinese	NA	NA	Beijing
C1023	Female	64	II	Medium	T3N0M0	NA	Rectum	Chinese	NA	NA	Beijing
C102	Male	58	II	Medium	T3N0M0	NA	Rectum	Chinese	NA	NA	Beijing
C1036	Male	70	III	Medium	T4N1M0	NA	Rectum	Chinese	NA	NA	Beijing
C1069	Female	81	III	Medium	T3N1M0	NA	Rectum	Chinese	NA	NA	Beijing
C1806	Male	79	III	NA	T3N2M0	NA	Rectum	Chinese	NA	NA	Beijing
C1148	Male	58	II	Medium	T3N0M0	NA	Rectum	Chinese	NA	NA	Beijing
C1176	Male	58	III	Medium	T4N1M0	NA	Rectum	Chinese	NA	NA	Beijing
C126	Female	31	III	Low	T3N2M0	NA	Rectum	Chinese	NA	NA	Beijing
C134	Female	65	III	Medium	T4N1M0	NA	Rectum	Chinese	NA	NA	Beijing
C1351	Male	62	III	Medium	T4N1M0	NA	transverse colon	Chinese	NA	NA	Beijing
C1388	Female	78	III	Medium	T3N1M0	NA	Rectum	Chinese	NA	NA	Beijing
C142	Male	75	II	Medium	T3N0M0	NA	Rectum	Chinese	NA	NA	Beijing
C144	Female	71	I	Medium	T1N0M0	NA	Rectum	Chinese	NA	NA	Beijing
C149	Male	74	III	Medium	T4N1M0	NA	Rectum	Chinese	NA	NA	Beijing
C1509	Male	48	III	High	T3N2M0	NA	sigmoid colon	Chinese	NA	NA	Beijing
C1565	Female	70	III	Medium	T4N2M0	NA	sigmoid colon	Chinese	NA	NA	Beijing
C1579	Female	57	II	Medium	T4N0M0	NA	sigmoid colon	Chinese	NA	NA	Beijing
C1580	Male	60	III	Medium	T4N1M0	NA	Rectum	Chinese	NA	NA	Beijing
C1597	Male	80	II	Medium	T3N0M0	NA	RightColon	Chinese	NA	NA	Beijing
C172	Male	55	III	Medium	T3N1M0	NA	Rectum	Chinese	NA	NA	Beijing
C1743	Female	76	III	Medium	T4N1M0	NA	RightColon	Chinese	NA	NA	Beijing
C1782	Female	56	II	Medium	T4N0M0	NA	RightColon	Chinese	NA	NA	Beijing
C1796	Male	74	II	Medium	T3N0M0	NA	Rectum	Chinese	NA	NA	Beijing
C1809	Male	78	II	Medium	T4N0M0	NA	Rectum	Chinese	NA	NA	Beijing
C196	Female	60	III	Medium	T2N1M0	NA	Rectum	Chinese	NA	NA	Beijing
C214	Female	73	II	Medium	T4N0M0	NA	Rectum	Chinese	NA	NA	Beijing
C246	Female	73	I	High	T2N0M0	NA	Rectum	Chinese	NA	NA	Beijing
C260	Female	65	III	Medium	T4N1M0	NA	Rectum	Chinese	NA	NA	Beijing
C285	Female	55	III	Medium	T4N2M0	NA	Rectum	Chinese	NA	NA	Beijing
C296	Male	78	I	Medium	T2N0M0	NA	Rectum	Chinese	NA	NA	Beijing
C306	Female	68	II	Medium	T3N0M0	NA	sigmoid colon	Chinese	NA	NA	Beijing
C332	Male	60	II	Medium	T3N0M0	NA	Rectum	Chinese	NA	NA	Beijing
C340	Female	61	I	Medium	T1N0M0	NA	Rectum	Chinese	NA	NA	Beijing
C377	Male	66	I	Medium	T1N0M0	NA	Rectum	Chinese	NA	NA	Beijing
C385	Male	68	III	Medium	T4N1M0	NA	Rectum	Chinese	NA	NA	Beijing
C390	Male	83	III	Medium	T2N1M0	NA	Rectum	Chinese	NA	NA	Beijing
C409	Male	35	II	Medium	T3N0M0	NA	RightColon	Chinese	NA	NA	Beijing
C466	Male	65	III	Medium	T4N1M0	NA	Rectum	Chinese	NA	NA	Beijing
C468	Female	51	NA	Medium	N0M0	NA	colon	Chinese	NA	NA	Beijing
C487	Male	70	II	Medium	T4N0M0	NA	sigmoid colon	Chinese	NA	NA	Beijing
C495	Male	75	I	Medium	T2N0M0	NA	Rectum	Chinese	NA	NA	Beijing
C504	Female	45	I	Medium	T2N0M0	NA	Rightcolon	Chinese	NA	NA	Beijing
C507	Male	67	II	Medium	T3N0M0	NA	sigmoid colon	Chinese	NA	NA	Beijing
C521	Female	59	II	Medium	T4N0M0	NA	sigmoid colon	Chinese	NA	NA	Beijing
C856	Female	51	II	Medium	T4N0M0	NA	Rectum	Chinese	NA	NA	Beijing
C867	Female	38	II	NA	T3N0M0	NA	Rectum	Chinese	NA	NA	Beijing
C882	Male	80	II	Medium	T3N0M0	NA	Rectum	Chinese	NA	NA	Beijing
C883	Female	78	III	Medium	T3N2M0	NA	Rectum	Chinese	NA	NA	Beijing
C915	Male	51	I	Medium	T1N0M0	NA	Rectum	Chinese	NA	NA	Beijing
C972	Male	57	III	Medium	T3N1M0	NA	Rectum	Chinese	NA	NA	Beijing
C983	Female	88	I	Medium	T2N0M0	NA	RightColon	Chinese	NA	NA	Beijing
C994	Male	70	II	Medium	T3N0M0	NA	Rectum	Chinese	NA	NA	Beijing
166351	Female	50	II	Medium	T3N0M0	MSS	Rectum	Chinese	NA	NA	Beijing
166495	Female	75	II	Medium	T3N0M0	MSS	RightColon	Chinese	NA	NA	Beijing
166566	Male	53	IV	Low	T4N2M1	MSS	sigmoid colon	Chinese	NA	NA	Beijing
167194	Female	68	IV	Medium	T4M1	MSS	RightColon	Chinese	NA	NA	Beijing
167341	Male	57	III	Low	T4N2M0	MSS	sigmoid colon	Chinese	NA	NA	Beijing
167347	Male	50	III	Low	T3N1M0	MSS	sigmoid colon	Chinese	NA	NA	Beijing
167634	Female	42	IV	Medium	T4N2M1	MSS	sigmoid colon	Chinese	NA	NA	Beijing
167765	Female	45	III	Low	T3N1M0	MSS	ascending colon	Chinese	NA	NA	Beijing
167916	Female	52	II	Medium	T3N0M0	MSI-H	RightColon	Chinese	NA	NA	Beijing
168123	Male	63	III	Medium	T3N1M0	MSS	ascending colon	Chinese	NA	NA	Beijing
168145	Male	56	III	Medium	T4N3M0	MSS	Colon	Chinese	NA	NA	Beijing
168216	Female	45	II	NA	T3N0M0	MSI-H	ascending colon	Chinese	NA	NA	Beijing
168344	Female	54	II	Low	T4N0M0	MSS	ascending colon	Chinese	NA	NA	Beijing
168634	Female	58	III	Medium	T3N1M0	MSS	ascending colon	Chinese	NA	NA	Beijing
168639	Male	46	II	Medium	T3N0M0	MSI-H	ascending colon	Chinese	NA	NA	Beijing
168886	Female	32	III	Medium	T4N2M0	MSS	transverse colon	Chinese	NA	NA	Beijing
169150	Female	60	III	NA	T4N1M0	MSS	ascending colon	Chinese	NA	NA	Beijing
169301	Male	75	II	NA	N0	MSS	sigmoid colon	Chinese	NA	NA	Beijing
169406	Female	47	III	NA	T4N1M0	MSS	ascending colon	Chinese	NA	NA	Beijing
169567	Male	39	II	Low	T4N0M0	MSI-H	RightColon	Chinese	NA	NA	Beijing
169662	Female	54	II	NA	N0	MSS	ascending colon	Chinese	NA	NA	Beijing
169744	Male	51	II	Medium	T4N0M0	MSS	descendingcolon	Chinese	NA	NA	Beijing
169871	Female	32	II	Medium	T4N0M0	MSI-H	sigmoid colon	Chinese	NA	NA	Beijing
170112	Female	62	III	Medium	T3N1M0	MSS	sigmoid colon	Chinese	NA	NA	Beijing
170473	Female	61	II	Medium	T3N0M0	MSS	ascending colon	Chinese	NA	NA	Beijing
170765	Male	34	III	Medium	T2N1M0	MSS	ascending colon	Chinese	NA	NA	Beijing
171152	Female	52	III	Medium	T3N1M0	MSS	ascending colon	Chinese	NA	NA	Beijing
507318	Male	42	II	Medium	T3N0M0	MSS	RightColon	Chinese	NA	NA	Beijing
508569	Male	58	II	Low	T3N0M0	MSI-H	transverse colon	Chinese	NA	NA	Beijing
518453	Male	75	II	Medium	T3N0M0	MSS	Colon	Chinese	NA	NA	Beijing
518535	Female	61	III	Low	T4N2M0	MSS	Colon	Chinese	NA	NA	Beijing
519008	Male	52	II	Medium	T3N0M0	MSI-H	ascending colon	Chinese	NA	NA	Beijing
519547	Female	56	II	Medium	T3N0M0	MSS	sigmoid colon	Chinese	NA	NA	Beijing
519919	Female	59	II	Medium	T3N0M0	MSS	Colon	Chinese	NA	NA	Beijing
519959	Male	76	II	Medium	T3N0M0	MSS	Colon	Chinese	NA	NA	Beijing
520851	Male	50	II	Medium	T3N0M0	MSI-H	transverse colon	Chinese	NA	NA	Beijing
521262	Female	46	IV	Medium	T4N1M1	MSS	sigmoid colon	Chinese	NA	NA	Beijing
521890	Male	56	III	Medium	T3N2M0	MSS	sigmoid colon	Chinese	NA	NA	Beijing
523962	Male	51	II	Low	T3N0M0	MSS	RightColon	Chinese	NA	NA	Beijing
xjh	Male	67	III	Medium	T3N1M0	MSS	Colon	Chinese	NA	NA	Beijing

## Sheet: COCA-CN
Tumor_Sample_Barcode	Sex	Age	Stage	Differentiation	TNM Stage	MSI Status	Tumor Site	Race	OS	OS.time	Study
DO230308	Female	47	IV	NA	T4aN1bM1b	NA	NA	Chinese	1	36.5	COCA-CN
DO230309	Male	73	IV	NA	T3N2M1a	NA	NA	Chinese	1	27.3333	COCA-CN
DO230315	Female	21	III	NA	T2N1aM0	NA	NA	Chinese	0	2	COCA-CN
DO230314	Male	61	NA	NA	TisN0M0	NA	NA	Chinese	0	4	COCA-CN
DO230313	Male	45	III	NA	T3N1cM0	NA	NA	Chinese	0	4	COCA-CN
DO230312	Male	51	II	NA	T3N0M0	NA	NA	Chinese	0	4	COCA-CN
DO230319	Male	49	IV	NA	T4aN1bM1b	NA	NA	Chinese	1	0.5	COCA-CN
DO230318	Male	71	II	NA	T4aN0M0	NA	NA	Chinese	0	4	COCA-CN
DO230317	Female	48	IV	NA	T4aN0M1a	NA	NA	Chinese	0	4	COCA-CN
DO230316	Male	40	I	NA	T2N0M0	NA	NA	Chinese	0	4	COCA-CN
DO230311	Male	46	II	NA	T3N0M0	NA	NA	Chinese	0	4	COCA-CN
DO230310	Male	51	II	NA	T3N0M0	NA	NA	Chinese	0	4	COCA-CN
DO230326	Male	23	III	NA	T4bN1bM0	NA	NA	Chinese	1	0.5	COCA-CN
DO230325	Male	42	IV	NA	T4aN1bM1b	NA	NA	Chinese	0	4	COCA-CN
DO230324	Female	68	III	NA	T4aN1bM0	NA	NA	Chinese	0	4	COCA-CN
DO230323	Male	20	III	NA	T3N1bM0	NA	NA	Chinese	0	4	COCA-CN
DO230329	Female	53	III	NA	T3N1bM0	NA	NA	Chinese	1	21.9667	COCA-CN
DO230328	Male	65	I	NA	T2N0M0	NA	NA	Chinese	0	1.5	COCA-CN
DO230327	Female	48	I	NA	T1N0M0	NA	NA	Chinese	0	4	COCA-CN
DO230322	Male	70	III	NA	T4aN2aM0	NA	NA	Chinese	1	32.9	COCA-CN
DO230321	Male	59	IV	NA	T4aN1bM1a	NA	NA	Chinese	1	15.1667	COCA-CN
DO230320	Female	67	I	NA	T2N0M0	NA	NA	Chinese	0	4	COCA-CN
DO230337	Female	47	II	NA	T4aN0M0	NA	NA	Chinese	0	4	COCA-CN
DO230336	Female	65	II	NA	T4bN0M0	NA	NA	Chinese	0	4	COCA-CN
DO230335	Male	43	II	NA	T4aN0M0	NA	NA	Chinese	0	4	COCA-CN
DO230334	Female	25	III	NA	T3N2bM0	NA	NA	Chinese	0	4	COCA-CN
DO230339	Female	70	III	NA	T2N1bM0	NA	NA	Chinese	0	4	COCA-CN
DO230338	Female	44	III	NA	T4aN2bM0	NA	NA	Chinese	0	4	COCA-CN
DO230333	Female	45	I	NA	T1N0M0	NA	NA	Chinese	0	4	COCA-CN
DO230332	Male	50	III	NA	T4aN2bM0	NA	NA	Chinese	1	18.0667	COCA-CN
DO230331	Female	48	II	NA	T4aN0M0	NA	NA	Chinese	1	7.66667	COCA-CN
DO230330	Female	57	III	NA	T4aN2bM0	NA	NA	Chinese	1	15.9667	COCA-CN
DO230347	Female	33	I	NA	T2N0M0	NA	NA	Chinese	0	4	COCA-CN
DO230346	Male	73	II	NA	T4aN0M0	NA	NA	Chinese	0	4	COCA-CN
DO230345	Male	55	III	NA	T4aN2bM0	NA	NA	Chinese	0	0.5	COCA-CN
DO230340	Male	41	III	NA	T3N2aM0	NA	NA	Chinese	0	4	COCA-CN
DO230344	Female	48	III	NA	T4bN1bM0	NA	NA	Chinese	0	4	COCA-CN
DO230343	Female	31	II	NA	T3N0M0	NA	NA	Chinese	0	4	COCA-CN
DO230342	Male	38	II	NA	T3N0M0	NA	NA	Chinese	0	4	COCA-CN
DO230341	Male	40	IV	NA	T4aN0M1a	NA	NA	Chinese	0	4	COCA-CN
DO52764	Female	40	III	NA	T4N1M0	NA	NA	Chinese	0	17.3333	COCA-CN
DO228927	Male	73	II	NA	T4aN0M0	NA	NA	Chinese	0	5.83333	COCA-CN
DO228930	Male	64	II	NA	T4aN0M0	NA	NA	Chinese	0	3.56667	COCA-CN
DO228932	Male	73	III	NA	T4aN1bM0	NA	NA	Chinese	0	15.4333	COCA-CN
DO228935	Female	45	I	NA	T2N0M0	NA	NA	Chinese	0	10.4	COCA-CN
DO227609	Male	63	I	NA	T2N0M0	NA	NA	Chinese	0	10.2	COCA-CN
DO227614	Male	69	III	NA	T4aN1CM0	NA	NA	Chinese	0	10.2333	COCA-CN
DO227522	Male	43	II	NA	T3N0MO	NA	NA	Chinese	0	7.2	COCA-CN
DO227536	Male	63	I	NA	T2N0MO	NA	NA	Chinese	0	7.2	COCA-CN
DO227549	Male	48	III	NA	T4aN1aM0	NA	NA	Chinese	1	13	COCA-CN
DO227563	Female	42	II	NA	T3NOMO	NA	NA	Chinese	0	14.1667	COCA-CN
DO227587	Male	74	III	NA	T4aN2aM0	NA	NA	Chinese	0	9.13333	COCA-CN
DO227705	Male	53	IV	NA	T3N1aM1a	NA	NA	Chinese	0	14.9333	COCA-CN
DO227709	Male	46	IV	NA	T3N1aM1a	NA	NA	Chinese	0	16.4333	COCA-CN
DO227717	Male	69	IV	NA	T3N2aM1a	NA	NA	Chinese	0	13.0333	COCA-CN
DO227720	Male	47	IV	NA	T3N1bM1a	NA	NA	Chinese	0	12	COCA-CN
DO227728	Male	62	IV	NA	T3N1bM1	NA	NA	Chinese	0	10.6	COCA-CN
DO227731	Female	47	IV	NA	T4N2M1	NA	NA	Chinese	0	6.9	COCA-CN
DO227745	Male	71	IV	NA	T4aN0M1	NA	NA	Chinese	0	14.5667	COCA-CN
DO227748	Female	78	IV	NA	T4aN2aM1b	NA	NA	Chinese	1	5.76667	COCA-CN
DO227634	Male	77	II	NA	T3N0M0	NA	NA	Chinese	0	11.1	COCA-CN
DO227639	Male	64	IV	NA	T4bN1CM1	NA	NA	Chinese	0	19.6333	COCA-CN
DO227646	Male	57	II	NA	T3NOMO	NA	NA	Chinese	0	14.1667	COCA-CN
DO227657	Male	49	II	NA	T4aN0M0	NA	NA	Chinese	0	6.06667	COCA-CN
DO227668	Male	76	II	NA	T4aN0M0	NA	NA	Chinese	0	8.8	COCA-CN
DO227674	Male	63	III	NA	T4aN1CM0	NA	NA	Chinese	0	10.2	COCA-CN
DO227686	Female	56	IV	NA	T3N0M1a	NA	NA	Chinese	0	17.6667	COCA-CN
DO227699	Male	77	IV	NA	T3N0M1a	NA	NA	Chinese	0	10	COCA-CN
DO227692	Male	58	IV	NA	T3N1aM1a	NA	NA	Chinese	0	16.5	COCA-CN
DO227802	Male	38	III	NA	T4N2M0	NA	NA	Chinese	0	94.3333	COCA-CN
DO227807	Male	44	III	NA	T4N1M0	NA	NA	Chinese	0	89.6333	COCA-CN
DO227816	Male	70	II	NA	T3N0M0	NA	NA	Chinese	0	88.5	COCA-CN
DO227826	Female	52	I	NA	T2N0M0	NA	NA	Chinese	0	68.8	COCA-CN
DO227829	Female	46	II	NA	T4N0M0	NA	NA	Chinese	1	19.3667	COCA-CN
DO227834	Female	54	III	NA	T4N2M0	NA	NA	Chinese	0	74.2333	COCA-CN
DO227842	Female	74	II	NA	T4N0M0	NA	NA	Chinese	0	42.9667	COCA-CN
DO227844	Male	42	II	NA	T3N0M0	NA	NA	Chinese	0	72.3	COCA-CN
DO227849	Female	77	II	NA	T4N0M0	NA	NA	Chinese	0	72.0667	COCA-CN
DO227853	Female	61	III	NA	T2N1M0	NA	NA	Chinese	1	35.5333	COCA-CN
DO227855	Male	82	III	NA	T4N1M0	NA	NA	Chinese	1	46.8667	COCA-CN
DO227863	Male	61	III	NA	T4N0M0	NA	NA	Chinese	0	69.0667	COCA-CN
DO227867	Male	46	III	NA	T4N1M0	NA	NA	Chinese	1	22.1667	COCA-CN
DO227752	Male	65	IV	NA	T3N2M1	NA	NA	Chinese	0	9.46667	COCA-CN
DO227755	Male	66	IV	NA	T3N0M1	NA	NA	Chinese	0	9.3	COCA-CN
DO227763	Female	62	IV	NA	T4aN2aM1	NA	NA	Chinese	0	11.1	COCA-CN
DO227767	Male	70	IV	NA	T3N0M1	NA	NA	Chinese	0	11.3333	COCA-CN
DO227774	Male	83	IV	NA	T4aN0M1	NA	NA	Chinese	1	1.2	COCA-CN
DO227779	Male	66	IV	NA	T4aN0M1	NA	NA	Chinese	0	11.5	COCA-CN
DO227786	Male	49	IV	NA	NA	NA	NA	Chinese	1	6	COCA-CN
DO227796	Male	62	III	NA	T4N2M0	NA	NA	Chinese	1	46.1	COCA-CN
DO227968	Male	43	III	NA	T4N1M0	NA	NA	Chinese	0	122.067	COCA-CN
DO227969	Female	54	III	NA	T4N2M0	NA	NA	Chinese	0	112.033	COCA-CN
DO227972	Male	66	III	NA	T2N2M0	NA	NA	Chinese	1	87.5	COCA-CN
DO227973	Male	27	III	NA	T3N1M0	NA	NA	Chinese	1	41.5667	COCA-CN
DO227974	Male	56	III	NA	T3N1M0	NA	NA	Chinese	0	108.3	COCA-CN
DO227975	Female	61	II	NA	T3N0M0	NA	NA	Chinese	0	107.1	COCA-CN
DO227976	Male	73	III	NA	T4N1M0	NA	NA	Chinese	1	82.6333	COCA-CN
DO227977	Male	43	II	NA	T4N0M0	NA	NA	Chinese	0	100.7	COCA-CN
DO227978	Male	43	III	NA	T2N2M0	NA	NA	Chinese	1	31.3333	COCA-CN
DO227979	Male	44	II	NA	T3N0M0	NA	NA	Chinese	0	93.2	COCA-CN
DO227970	Male	77	II	NA	T3N0M0	NA	NA	Chinese	0	108.567	COCA-CN
DO227971	Female	31	III	NA	T3N1M0	NA	NA	Chinese	0	111.833	COCA-CN
DO227983	Male	73	III	NA	T4N2M0	NA	NA	Chinese	1	29	COCA-CN
DO227984	Female	39	II	NA	T4N0M0	NA	NA	Chinese	0	90.6333	COCA-CN
DO227985	Male	39	III	NA	T4N1M0	NA	NA	Chinese	0	90.1667	COCA-CN
DO227986	Male	39	II	NA	T3N0M0	NA	NA	Chinese	0	95.2667	COCA-CN
DO227987	Male	27	III	NA	T4N2M0	NA	NA	Chinese	1	12.5	COCA-CN
DO227988	Male	74	II	NA	T4N0M0	NA	NA	Chinese	1	53.8	COCA-CN
DO227989	Male	72	III	NA	T3N2M0	NA	NA	Chinese	1	23.2667	COCA-CN
DO227980	Male	57	II	NA	T4N0M0	NA	NA	Chinese	1	38.9	COCA-CN
DO227981	Female	52	II	NA	T3N0M0	NA	NA	Chinese	0	89.3667	COCA-CN
DO227982	Male	78	II	NA	T3N0M0	NA	NA	Chinese	0	60.1667	COCA-CN
DO227900	Male	59	II	NA	T2N0M0	NA	NA	Chinese	1	64.8	COCA-CN
DO227904	Male	61	III	NA	T3N2M0	NA	NA	Chinese	1	47.6667	COCA-CN
DO227906	Male	54	II	NA	T4N0M0	NA	NA	Chinese	0	122	COCA-CN
DO227907	Male	70	II	NA	T3N0M0	NA	NA	Chinese	1	56.1333	COCA-CN
DO227875	Female	58	II	NA	T4N0M0	NA	NA	Chinese	0	58.5333	COCA-CN
DO227870	Female	44	II	NA	T4N0M0	NA	NA	Chinese	0	64.6333	COCA-CN
DO227872	Male	60	II	NA	T3N0M0	NA	NA	Chinese	0	66.5333	COCA-CN
DO227884	Male	85	II	NA	T4N0M0	NA	NA	Chinese	1	39.3667	COCA-CN
DO227880	Female	52	II	NA	T4N0M0	NA	NA	Chinese	0	58.5333	COCA-CN
DO227895	Male	77	III	NA	T3N1M0	NA	NA	Chinese	1	41.6667	COCA-CN
DO227890	Male	48	III	NA	T4N1M0	NA	NA	Chinese	1	40.4	COCA-CN
DO227994	Male	75	IV	NA	T4N0M1	NA	NA	Chinese	0	20.2	COCA-CN
DO227995	Male	74	IV	NA	T4N1M1	NA	NA	Chinese	0	45.0667	COCA-CN
DO227996	Male	66	IV	NA	T4N0M1	NA	NA	Chinese	0	42.2333	COCA-CN
DO227997	Female	66	IV	NA	T4N0M1	NA	NA	Chinese	0	16.1	COCA-CN
DO227999	Male	56	IV	NA	T4N0M1	NA	NA	Chinese	0	49.5667	COCA-CN
DO227990	Female	72	III	NA	T4N2M0	NA	NA	Chinese	1	30.3333	COCA-CN
DO227992	Female	60	IV	NA	T4N1M1	NA	NA	Chinese	0	18.4	COCA-CN
DO227993	Female	60	IV	NA	T4N0M1	NA	NA	Chinese	0	12.5667	COCA-CN
DO224645	Male	54	III	NA	T4N2M0	NA	NA	Chinese	1	15.8	COCA-CN
DO224655	Female	66	III	NA	T4N2M0	NA	NA	Chinese	1	48.6667	COCA-CN
DO224651	Male	64	II	NA	T4N0M0	NA	NA	Chinese	0	0	COCA-CN
DO224668	Female	67	III	NA	T4N1M0	NA	NA	Chinese	0	73	COCA-CN
DO224664	Male	78	III	NA	T4N1M0	NA	NA	Chinese	1	21.2667	COCA-CN
DO224661	Female	82	II	NA	T4N0M0	NA	NA	Chinese	0	60.8333	COCA-CN
DO224671	Female	76	III	NA	T3N2M0	NA	NA	Chinese	1	3.73333	COCA-CN
DO224674	Male	88	III	NA	T3N1M0	NA	NA	Chinese	1	33.4667	COCA-CN
DO224689	Female	72	II	NA	T3N0M0	NA	NA	Chinese	0	0	COCA-CN
DO224685	Female	50	III	NA	T4aN1M0	NA	NA	Chinese	1	39.9	COCA-CN
DO224612	Female	71	III	NA	T3N2M0	NA	NA	Chinese	0	36.5	COCA-CN
DO224616	Male	80	III	NA	T4N1M0	NA	NA	Chinese	1	53.4333	COCA-CN
DO224620	Female	66	III	NA	T4N1M0	NA	NA	Chinese	1	42.4	COCA-CN
DO224628	Male	67	III	NA	T4N2M0	NA	NA	Chinese	0	73	COCA-CN
DO224639	Female	61	III	NA	T4N1M0	NA	NA	Chinese	1	26.0333	COCA-CN
DO224766	Female	66	III	NA	T4N1M0	NA	NA	Chinese	1	23.7667	COCA-CN
DO224761	Female	59	III	NA	T4aN1M0	NA	NA	Chinese	1	36.5	COCA-CN
DO224769	Male	80	III	NA	T4N1M0	NA	NA	Chinese	0	0	COCA-CN
DO224775	Male	46	III	NA	T3N2M0	NA	NA	Chinese	1	23.6667	COCA-CN
DO224772	Female	77	III	NA	T3N2M0	NA	NA	Chinese	0	73	COCA-CN
DO224786	Female	68	III	NA	T2N1M0	NA	NA	Chinese	0	0	COCA-CN
DO224796	Female	80	I	NA	T2N0M0	NA	NA	Chinese	1	25.3667	COCA-CN
DO224701	Female	78	I	NA	T2N0M0	NA	NA	Chinese	0	0	COCA-CN
DO224708	Male	74	III	NA	T3N1M0	NA	NA	Chinese	0	0	COCA-CN
DO224716	Female	61	III	NA	T4N2M0	NA	NA	Chinese	1	8.86667	COCA-CN
DO224721	Male	54	III	NA	T3N1M0	NA	NA	Chinese	0	48.6667	COCA-CN
DO224726	Male	50	III	NA	T4N2M0	NA	NA	Chinese	1	36.5	COCA-CN
DO224731	Female	58	III	NA	T4N2M0	NA	NA	Chinese	1	33.9	COCA-CN
DO224739	Female	81	II	NA	T3N0M0	NA	NA	Chinese	1	24.5667	COCA-CN
DO224735	Female	56	III	NA	T3N2bM0	NA	NA	Chinese	1	39.0667	COCA-CN
DO224744	Female	75	II	NA	T3N0M0	NA	NA	Chinese	1	36.5	COCA-CN
DO224747	Female	71	III	NA	T4aN1M0	NA	NA	Chinese	1	11.6333	COCA-CN
DO224754	Female	49	I	NA	T2N0M0	NA	NA	Chinese	1	24.3333	COCA-CN
DO224757	Female	49	III	NA	T4bN2bM0	NA	NA	Chinese	1	12.1667	COCA-CN
DO224808	Female	59	III	NA	T4N1M0	NA	NA	Chinese	0	0	COCA-CN
DO224801	Female	75	III	NA	T4N2M0	NA	NA	Chinese	0	12.1667	COCA-CN
DO224817	Male	86	III	NA	T2N1M0	NA	NA	Chinese	0	0	COCA-CN
DO224812	Male	73	III	NA	T4N1M0	NA	NA	Chinese	0	0	COCA-CN
DO224820	Male	45	I	NA	T2N0M0	NA	NA	Chinese	1	36.7667	COCA-CN
DO222471	Female	63	IV	NA	T3N1M1	NA	NA	Chinese	0	30.0667	COCA-CN
DO222476	Female	59	IV	NA	T3N1M1	NA	NA	Chinese	0	34.2667	COCA-CN
DO222480	Male	54	II	NA	T3N0M0	NA	NA	Chinese	0	4.86667	COCA-CN
DO222488	Male	68	I	NA	T1N0M0	NA	NA	Chinese	0	31.4667	COCA-CN
DO222485	Female	52	IV	NA	T4N1M1	NA	NA	Chinese	0	3.2	COCA-CN
DO222492	Female	68	III	NA	T3N2M0	NA	NA	Chinese	0	11.1667	COCA-CN
DO222496	Male	53	II	NA	T4N0M0	NA	NA	Chinese	0	29.9667	COCA-CN
DO222580	Male	58	II	NA	T3N0M0	NA	NA	Chinese	0	16.2667	COCA-CN
DO222588	Female	48	IV	NA	T2N0M1	NA	NA	Chinese	0	20.6667	COCA-CN
DO222584	Male	43	III	NA	T3N2M0	NA	NA	Chinese	0	15.9667	COCA-CN
DO222585	Male	40	II	NA	T3N0M0	NA	NA	Chinese	0	22.8667	COCA-CN
DO222590	Male	69	III	NA	T4N1M0	NA	NA	Chinese	0	15.0667	COCA-CN
DO222596	Male	51	IV	NA	T3N1M1	NA	NA	Chinese	0	15.2667	COCA-CN
DO222593	Female	68	IV	NA	T3N2M1	NA	NA	Chinese	0	21.8333	COCA-CN
DO222501	Female	64	I	NA	T2N0M0	NA	NA	Chinese	0	31.1	COCA-CN
DO222507	Female	58	II	NA	T4N0M0	NA	NA	Chinese	0	11.7667	COCA-CN
DO222503	Female	70	III	NA	T3N1M0	NA	NA	Chinese	0	4.13333	COCA-CN
DO222511	Male	75	II	NA	T3N0M0	NA	NA	Chinese	0	1.6	COCA-CN
DO222519	Male	62	I	NA	T2N0M0	NA	NA	Chinese	0	22.8333	COCA-CN
DO222515	Female	76	III	NA	T3N1M0	NA	NA	Chinese	0	30.6333	COCA-CN
DO222523	Female	79	II	NA	T4N0M0	NA	NA	Chinese	0	14.2	COCA-CN
DO222528	Male	61	III	NA	T4N1M0	NA	NA	Chinese	0	28.9667	COCA-CN
DO222533	Male	80	III	NA	T4N1M0	NA	NA	Chinese	0	0.266667	COCA-CN
DO222538	Male	75	II	NA	T4N0M0	NA	NA	Chinese	0	29.6667	COCA-CN
DO222543	Male	81	IV	NA	T4N0M1	NA	NA	Chinese	0	0.433333	COCA-CN
DO222540	Male	76	III	NA	T3N1M0	NA	NA	Chinese	0	30.2	COCA-CN
DO222548	Male	75	II	NA	T3N0M0	NA	NA	Chinese	0	29.6667	COCA-CN
DO222553	Female	80	I	NA	T1N0M0	NA	NA	Chinese	0	28.5333	COCA-CN
DO222558	Male	76	III	NA	T3N1M0	NA	NA	Chinese	0	29.6	COCA-CN
DO222565	Female	56	III	NA	T4N1M0	NA	NA	Chinese	0	27.3667	COCA-CN
DO222560	Female	79	I	NA	T1N0M0	NA	NA	Chinese	0	29.6333	COCA-CN
DO222568	Male	50	IV	NA	T4N0M1	NA	NA	Chinese	0	28.8	COCA-CN
DO222576	Female	50	I	NA	T2N0M0	NA	NA	Chinese	0	20.7	COCA-CN
DO222571	Female	45	II	NA	T4N0M0	NA	NA	Chinese	0	27.9	COCA-CN
DO222600	Male	71	IV	NA	T3N1M1	NA	NA	Chinese	0	6.7	COCA-CN
DO222605	Female	55	IV	NA	T3N1M1	NA	NA	Chinese	0	6.33333	COCA-CN
DO222602	Female	39	IV	NA	T3N1M1	NA	NA	Chinese	0	16.2333	COCA-CN
DO222609	Male	63	IV	NA	T3N2M1	NA	NA	Chinese	0	8.26667	COCA-CN
DO222610	Male	59	II	NA	T3N0M0	NA	NA	Chinese	0	2.16667	COCA-CN
DO222614	Female	56	IV	NA	T3N1M1	NA	NA	Chinese	0	4.83333	COCA-CN
DO222741	Female	79	III	NA	T4N1M0	NA	NA	Chinese	0	60.8333	COCA-CN
DO222748	Female	59	III	NA	T3N1M0	NA	NA	Chinese	0	48.6667	COCA-CN
DO222746	Male	62	III	NA	T4N1M0	NA	NA	Chinese	0	60.8333	COCA-CN
DO222752	Male	68	I	NA	T1N0M0	NA	NA	Chinese	0	48.6667	COCA-CN
DO222755	Male	55	III	NA	T4N1M0	NA	NA	Chinese	0	48.6667	COCA-CN
DO222765	Female	78	III	NA	T4NOMO	NA	NA	Chinese	0	48.6667	COCA-CN
DO222762	Female	60	III	NA	T4N1M0	NA	NA	Chinese	0	60.8333	COCA-CN
DO222760	Male	80	III	NA	T2N1M0	NA	NA	Chinese	1	12.1667	COCA-CN
DO222769	Male	62	III	NA	T3N0M0	NA	NA	Chinese	0	109.5	COCA-CN
DO222774	Male	72	II	NA	T4N0M0	NA	NA	Chinese	0	48.6667	COCA-CN
DO222770	Male	36	III	NA	T4N1M0	NA	NA	Chinese	1	12.1667	COCA-CN
DO222778	Male	52	II	NA	T3N0M0	NA	NA	Chinese	1	24.3333	COCA-CN
DO222785	Male	72	II	NA	T3N0M0	NA	NA	Chinese	0	48.6667	COCA-CN
DO222782	Female	62	III	NA	T4N2M0	NA	NA	Chinese	1	36.5	COCA-CN
DO222788	Male	70	III	NA	T4aN1bM0	NA	NA	Chinese	1	12.1667	COCA-CN
DO222790	Male	59	II	NA	T3N0M0	NA	NA	Chinese	1	36.5	COCA-CN
DO222798	Male	54	II	NA	T4N0M0	NA	NA	Chinese	0	85.1667	COCA-CN
DO222793	Female	57	III	NA	T4aN1M0	NA	NA	Chinese	1	12.1667	COCA-CN
DO222794	Male	51	III	NA	T3N1M0	NA	NA	Chinese	0	97.3333	COCA-CN
DO222706	Male	55	III	NA	T3N2M0	NA	NA	Chinese	1	12.1667	COCA-CN
DO222703	Male	74	II	NA	T4NOM0	NA	NA	Chinese	0	73	COCA-CN
DO222709	Male	63	III	NA	T3N1M0	NA	NA	Chinese	1	36.5	COCA-CN
DO222718	Female	84	III	NA	T4N1M0	NA	NA	Chinese	0	73	COCA-CN
DO222715	Male	48	III	NA	T4N1M0	NA	NA	Chinese	0	73	COCA-CN
DO222729	Male	69	I	NA	T2N0M0	NA	NA	Chinese	1	12.1667	COCA-CN
DO222723	Male	74	II	NA	T3N0M0	NA	NA	Chinese	1	36.5	COCA-CN
DO222737	Female	29	II	NA	T4N0M0	NA	NA	Chinese	1	36.5	COCA-CN
DO222733	Male	75	II	NA	T4N0M0	NA	NA	Chinese	0	60.8333	COCA-CN
DO222864	Male	40	II	NA	T4N0M0	NA	NA	Chinese	0	48.6667	COCA-CN
DO222860	Male	61	I	NA	T2N0M0	NA	NA	Chinese	0	73	COCA-CN
DO222869	Male	66	II	NA	T4N0M0	NA	NA	Chinese	1	24.3333	COCA-CN
DO222866	Male	74	II	NA	T4N0M0	NA	NA	Chinese	0	97.3333	COCA-CN
DO222874	Male	51	III	NA	T4N1M0	NA	NA	Chinese	0	85.1667	COCA-CN
DO222877	Male	61	II	NA	T4N0M0	NA	NA	Chinese	0	48.6667	COCA-CN
DO222884	Male	58	III	NA	T4N1M0	NA	NA	Chinese	0	73	COCA-CN
DO222881	Female	81	II	NA	T4N0M0	NA	NA	Chinese	1	12.1667	COCA-CN
DO222888	Male	53	III	NA	T4N1M0	NA	NA	Chinese	1	24.3333	COCA-CN
DO222894	Male	74	II	NA	T4N0M0	NA	NA	Chinese	1	12.1667	COCA-CN
DO222891	Male	38	I	NA	T2N0M0	NA	NA	Chinese	1	24.3333	COCA-CN
DO52495	Female	78	I	NA	T2N0M0	NA	NA	Chinese	0	41.8	COCA-CN
DO52496	Male	60	I	NA	T2N0M0	NA	NA	Chinese	0	47.7667	COCA-CN
DO52490	Male	29	I	NA	T2N0M0	NA	NA	Chinese	0	43.5667	COCA-CN
DO52491	Male	60	II	NA	T3N0M0	NA	NA	Chinese	0	46.6333	COCA-CN
DO52492	Female	56	II	NA	T3N0M0	NA	NA	Chinese	0	42.8	COCA-CN
DO52493	Female	64	III	NA	T3N2M0	NA	NA	Chinese	0	45.5	COCA-CN
DO52484	Male	39	IV	NA	T4N1M1	NA	NA	Chinese	1	18.8333	COCA-CN
DO52485	Female	59	I	NA	T1N0M0	NA	NA	Chinese	0	48.8	COCA-CN
DO52486	Male	35	II	NA	T4N0M0	NA	NA	Chinese	0	41.2	COCA-CN
DO52487	Female	57	II	NA	T3N0M0	NA	NA	Chinese	0	11.7	COCA-CN
DO52488	Female	43	I	NA	T2N0M0	NA	NA	Chinese	0	42.4667	COCA-CN
DO52481	Female	72	II	NA	T4N0M0	NA	NA	Chinese	0	39.9333	COCA-CN
DO52482	Male	64	III	NA	T4N1M0	NA	NA	Chinese	0	38.7667	COCA-CN
DO52483	Male	42	III	NA	T2N1M0	NA	NA	Chinese	0	29.9	COCA-CN
DO52473	Male	67	II	NA	T4N0M0	NA	NA	Chinese	0	45.3667	COCA-CN
DO52474	Male	72	IV	NA	T3N1M1	NA	NA	Chinese	1	29.6	COCA-CN
DO222806	Female	58	III	NA	T4N1M0	NA	NA	Chinese	0	73	COCA-CN
DO52475	Male	49	II	NA	T4N0M0	NA	NA	Chinese	0	37.2	COCA-CN
DO222804	Female	88	II	NA	T4N0M0	NA	NA	Chinese	0	85.1667	COCA-CN
DO52476	Male	38	III	NA	T4N1M0	NA	NA	Chinese	0	36.2667	COCA-CN
DO52478	Male	57	III	NA	T4N1M0	NA	NA	Chinese	0	43.6	COCA-CN
DO52479	Male	53	III	NA	T4N1M0	NA	NA	Chinese	0	42.5333	COCA-CN
DO222800	Female	63	II	NA	T3N0M0	NA	NA	Chinese	0	73	COCA-CN
DO222809	Male	70	II	NA	T4N0M0	NA	NA	Chinese	1	12.1667	COCA-CN
DO52471	Male	63	I	NA	T2N0M0	NA	NA	Chinese	0	27.4333	COCA-CN
DO222816	Male	82	III	NA	T4N1M0	NA	NA	Chinese	0	85.1667	COCA-CN
DO52462	Female	60	III	NA	T1N1M0	NA	NA	Chinese	0	37.9333	COCA-CN
DO52464	Male	50	II	NA	T3N0M0	NA	NA	Chinese	0	46.1333	COCA-CN
DO52465	Male	69	I	NA	T2N0M0	NA	NA	Chinese	0	41.9667	COCA-CN
DO52466	Male	61	I	NA	T2N0M0	NA	NA	Chinese	0	24.8667	COCA-CN
DO222813	Female	52	II	NA	T3NOMO	NA	NA	Chinese	0	36.5	COCA-CN
DO52468	Male	56	II	NA	T3N0M0	NA	NA	Chinese	0	30.8667	COCA-CN
DO52469	Female	46	III	NA	T4N1M0	NA	NA	Chinese	0	45.3333	COCA-CN
DO52460	Female	50	III	NA	T2N1M0	NA	NA	Chinese	0	42.7333	COCA-CN
DO52451	Male	59	I	NA	T2N0M0	NA	NA	Chinese	0	46.5	COCA-CN
DO52452	Male	75	II	NA	T4N0M0	NA	NA	Chinese	0	44.3	COCA-CN
DO52453	Female	38	I	NA	T1N0M0	NA	NA	Chinese	0	43.9333	COCA-CN
DO222826	Male	34	III	NA	T4N2M0	NA	NA	Chinese	0	121.667	COCA-CN
DO52455	Female	54	IV	NA	T4N2M1	NA	NA	Chinese	0	45.6333	COCA-CN
DO52456	Male	42	II	NA	T3N0M0	NA	NA	Chinese	0	17.6333	COCA-CN
DO52457	Female	70	III	NA	T3N1M0	NA	NA	Chinese	0	37.5	COCA-CN
DO222822	Male	80	III	NA	T4N1M0	NA	NA	Chinese	1	36.5	COCA-CN
DO52458	Female	63	II	NA	T4N0M0	NA	NA	Chinese	0	40.0333	COCA-CN
DO222829	Male	72	III	NA	T3N1M0	NA	NA	Chinese	0	73	COCA-CN
DO52450	Female	54	II	NA	T4N0M0	NA	NA	Chinese	0	18.2333	COCA-CN
DO52448	Female	54	III	NA	T4N1M0	NA	NA	Chinese	0	36.1	COCA-CN
DO222839	Female	49	III	NA	T3N1M0	NA	NA	Chinese	0	85.1667	COCA-CN
DO52441	Female	75	III	NA	T3N1M0	NA	NA	Chinese	0	20.7667	COCA-CN
DO52443	Male	59	IV	NA	T3N0M1	NA	NA	Chinese	0	21.9333	COCA-CN
DO52444	Male	48	I	NA	T2N0M0	NA	NA	Chinese	0	12.9667	COCA-CN
DO222835	Female	63	I	NA	T2N0M0	NA	NA	Chinese	0	85.1667	COCA-CN
DO52446	Female	74	III	NA	T2N1M0	NA	NA	Chinese	0	19.2333	COCA-CN
DO222833	Male	72	III	NA	T3N1M0	NA	NA	Chinese	0	85.1667	COCA-CN
DO52438	Male	42	II	NA	T3N0M0	NA	NA	Chinese	0	21.9	COCA-CN
DO222842	Female	79	III	NA	T4N1M0	NA	NA	Chinese	0	48.6667	COCA-CN
DO52439	Male	63	III	NA	T4N1M0	NA	NA	Chinese	0	12.8	COCA-CN
DO222840	Male	79	II	NA	T4N0M0	NA	NA	Chinese	0	73	COCA-CN
DO222849	Female	81	III	NA	T4N1M0	NA	NA	Chinese	0	73	COCA-CN
DO52430	Male	26	I	NA	T1N0M0	NA	NA	Chinese	0	22.6	COCA-CN
DO52431	Female	62	II	NA	T3N0M0	NA	NA	Chinese	0	24.0667	COCA-CN
DO52432	Female	77	IV	NA	T4N1M1	NA	NA	Chinese	0	25.3333	COCA-CN
DO52434	Female	59	I	NA	T2N0M0	NA	NA	Chinese	0	16.7667	COCA-CN
DO222846	Female	81	I	NA	T2N0M0	NA	NA	Chinese	0	73	COCA-CN
DO52436	Male	56	III	NA	T4N2M0	NA	NA	Chinese	0	23.5333	COCA-CN
DO222853	Male	49	III	NA	T3N1M0	NA	NA	Chinese	0	73	COCA-CN
DO52429	Male	38	II	NA	T4N0M0	NA	NA	Chinese	0	16.7667	COCA-CN
DO222856	Female	73	I	NA	T2N0M0	NA	NA	Chinese	0	85.1667	COCA-CN
DO229010	Male	41	IV	NA	T4aN0M1	NA	NA	Chinese	0	9	COCA-CN
DO229013	Male	61	IV	NA	T4aN0M1	NA	NA	Chinese	0	10	COCA-CN
DO229016	Male	63	IV	NA	T3N0M1a	NA	NA	Chinese	0	13	COCA-CN
DO229003	Male	42	IV	NA	T4aN2aM1a	NA	NA	Chinese	0	13	COCA-CN
DO229005	Male	59	IV	NA	T4aN0M1a	NA	NA	Chinese	0	10	COCA-CN

## Sheet: TCGA
Tumor_Sample_Barcode	Sex	Age	Stage	Differentiation	TNM Stage	MSI Status	Tumor Site	Race	OS	OS.time	Study
TCGA-A6-6137	Male	55	III	NA	NA	MSS	NA	white	NA	NA	TCGA
TCGA-QG-A5YX	Female	61	II	NA	NA	NA	NA	black or african american	NA	NA	TCGA
TCGA-G4-6306	Male	71	NA	NA	NA	MSS	NA	white	NA	NA	TCGA
TCGA-AU-6004	Female	69	I	NA	NA	MSI-H	NA	white	NA	NA	TCGA
TCGA-AZ-4614	Female	71	IV	NA	NA	MSS	NA	white	NA	NA	TCGA
TCGA-AA-3693	Female	77	IV	NA	NA	MSS	NA	NA	NA	NA	TCGA
TCGA-AA-3977	Male	65	NA	NA	NA	MSS	NA	NA	NA	NA	TCGA
TCGA-CM-6161	Female	36	I	NA	NA	MSI-L	NA	white	NA	NA	TCGA
TCGA-AA-A02E	Female	82	IV	NA	NA	MSI-L	NA	NA	NA	NA	TCGA
TCGA-AA-3510	Male	70	II	NA	NA	MSS	NA	NA	NA	NA	TCGA
TCGA-AY-6386	Female	66	III	NA	NA	MSS	NA	black or african american	NA	NA	TCGA
TCGA-5M-AAT5	NA	NA	NA	NA	NA	NA	NA	NA	NA	NA	TCGA
TCGA-CK-5913	Female	58	II	NA	NA	MSI-H	NA	white	NA	NA	TCGA
TCGA-AA-3980	Female	89	I	NA	NA	MSS	NA	NA	NA	NA	TCGA
TCGA-CK-5916	Female	71	I	NA	NA	MSI-H	NA	white	NA	NA	TCGA
TCGA-D5-6541	Male	49	II	NA	NA	MSS	NA	white	NA	NA	TCGA
TCGA-A6-6649	Male	66	III	NA	NA	MSS	NA	white	NA	NA	TCGA
TCGA-A6-2678	Female	43	III	NA	NA	MSS	NA	white	NA	NA	TCGA
TCGA-D5-6926	Male	65	III	NA	NA	MSS	NA	white	NA	NA	TCGA
TCGA-G4-6626	Male	89	II	NA	NA	MSS	NA	white	NA	NA	TCGA
TCGA-AZ-4308	Female	47	III	NA	NA	MSS	NA	white	NA	NA	TCGA
TCGA-CA-5797	Male	56	II	NA	NA	MSS	NA	asian	NA	NA	TCGA
TCGA-DM-A28K	Male	75	II	NA	NA	MSS	NA	white	NA	NA	TCGA
TCGA-A6-6782	Male	82	II	NA	NA	MSS	NA	white	NA	NA	TCGA
TCGA-AA-3531	Female	75	II	NA	NA	MSI-L	NA	NA	NA	NA	TCGA
TCGA-CM-6676	Male	82	I	NA	NA	MSI-L	NA	white	NA	NA	TCGA
TCGA-AA-3675	Male	84	II	NA	NA	MSS	NA	NA	NA	NA	TCGA
TCGA-G4-6294	Male	75	IV	NA	NA	MSS	NA	white	NA	NA	TCGA
TCGA-AA-3858	Male	67	I	NA	NA	MSS	NA	NA	NA	NA	TCGA
TCGA-AA-3812	Female	82	II	NA	NA	MSS	NA	NA	NA	NA	TCGA
TCGA-AD-6963	Male	58	NA	NA	NA	MSS	NA	white	NA	NA	TCGA
TCGA-NH-A50T	Female	68	II	NA	NA	NA	NA	black or african american	NA	NA	TCGA
TCGA-A6-2684	Female	75	I	NA	NA	MSI-L	NA	white	NA	NA	TCGA
TCGA-F4-6808	Female	54	I	NA	NA	MSS	NA	white	NA	NA	TCGA
TCGA-CM-5868	Female	59	IV	NA	NA	MSS	NA	white	NA	NA	TCGA
TCGA-A6-6138	Male	61	I	NA	NA	MSS	NA	white	NA	NA	TCGA
TCGA-A6-5661	Female	80	II	NA	NA	MSI-H	NA	black or african american	NA	NA	TCGA
TCGA-A6-5665	Female	84	II	NA	NA	MSI-H	NA	white	NA	NA	TCGA
TCGA-A6-2686	Female	81	II	NA	NA	MSI-H	NA	white	NA	NA	TCGA
TCGA-AA-3833	Female	63	II	NA	NA	MSI-H	NA	NA	NA	NA	TCGA
TCGA-AA-3530	Male	80	I	NA	NA	MSS	NA	NA	NA	NA	TCGA
TCGA-D5-5538	Female	60	III	NA	NA	MSS	NA	white	NA	NA	TCGA
TCGA-A6-5660	Male	73	III	NA	NA	MSS	NA	black or african american	NA	NA	TCGA
TCGA-A6-6651	Female	55	III	NA	NA	MSS	NA	white	NA	NA	TCGA
TCGA-AA-3851	Male	74	II	NA	NA	MSS	NA	NA	NA	NA	TCGA
TCGA-DM-A1D0	Female	79	II	NA	NA	MSS	NA	white	NA	NA	TCGA
TCGA-F4-6855	Female	70	II	NA	NA	MSI-L	NA	white	NA	NA	TCGA
TCGA-AD-5900	Male	67	I	NA	NA	MSI-H	NA	white	NA	NA	TCGA
TCGA-AA-3837	Male	67	II	NA	NA	MSS	NA	NA	NA	NA	TCGA
TCGA-NH-A8F8	Male	79	IV	NA	NA	NA	NA	black or african american	NA	NA	TCGA
TCGA-AA-3971	Male	58	III	NA	NA	MSS	NA	NA	NA	NA	TCGA
TCGA-5M-AAT4	Male	74	IV	NA	NA	NA	NA	black or african american	NA	NA	TCGA
TCGA-D5-6932	Male	69	II	NA	NA	MSS	NA	white	NA	NA	TCGA
TCGA-AA-3850	Male	74	I	NA	NA	MSS	NA	NA	NA	NA	TCGA
TCGA-CM-5349	Female	68	II	NA	NA	MSS	NA	white	NA	NA	TCGA
TCGA-G4-6299	Male	69	III	NA	NA	MSS	NA	white	NA	NA	TCGA
TCGA-AA-3695	Female	63	IV	NA	NA	MSS	NA	NA	NA	NA	TCGA
TCGA-AA-3821	Female	81	I	NA	NA	MSI-H	NA	NA	NA	NA	TCGA
TCGA-F4-6854	Female	77	II	NA	NA	MSS	NA	white	NA	NA	TCGA
TCGA-A6-5666	Male	78	II	NA	NA	MSI-L	NA	white	NA	NA	TCGA
TCGA-G4-6303	Female	54	IV	NA	NA	MSI-L	NA	white	NA	NA	TCGA
TCGA-CA-6717	Male	57	II	NA	NA	MSS	NA	asian	NA	NA	TCGA
TCGA-AA-3527	Female	89	II	NA	NA	MSS	NA	NA	NA	NA	TCGA
TCGA-AM-5820	Female	59	IV	NA	NA	MSS	NA	white	NA	NA	TCGA
TCGA-CA-5254	Female	42	II	NA	NA	MSI-L	NA	asian	NA	NA	TCGA
TCGA-G4-6293	Female	49	III	NA	NA	MSI-L	NA	white	NA	NA	TCGA
TCGA-CM-6172	Female	70	III	NA	NA	MSS	NA	white	NA	NA	TCGA
TCGA-D5-6898	Female	51	I	NA	NA	MSS	NA	white	NA	NA	TCGA
TCGA-AA-3506	Male	77	I	NA	NA	MSS	NA	NA	NA	NA	TCGA
TCGA-D5-6930	Male	67	II	NA	NA	MSI-H	NA	white	NA	NA	TCGA
TCGA-A6-5667	Female	40	III	NA	NA	MSS	NA	white	NA	NA	TCGA
TCGA-F4-6461	Female	41	III	NA	NA	MSS	NA	white	NA	NA	TCGA
TCGA-F4-6460	Female	51	III	NA	NA	MSS	NA	white	NA	NA	TCGA
TCGA-AA-A03F	Female	90	III	NA	NA	MSS	NA	NA	NA	NA	TCGA
TCGA-AA-3712	Male	65	III	NA	NA	MSS	NA	NA	NA	NA	TCGA
TCGA-G4-6628	Male	78	I	NA	NA	MSI-H	NA	white	NA	NA	TCGA
TCGA-AY-6196	Male	47	III	NA	NA	MSI-L	NA	white	NA	NA	TCGA
TCGA-AA-3688	Male	80	IV	NA	NA	MSI-L	NA	NA	NA	NA	TCGA
TCGA-AA-3560	Female	72	III	NA	NA	MSS	NA	NA	NA	NA	TCGA
TCGA-CM-5341	Female	82	III	NA	NA	MSS	NA	white	NA	NA	TCGA
TCGA-CK-4951	Female	79	II	NA	NA	MSI-H	NA	white	NA	NA	TCGA
TCGA-AA-3548	Female	71	III	NA	NA	MSS	NA	NA	NA	NA	TCGA
TCGA-AA-A01X	Female	80	III	NA	NA	MSS	NA	NA	NA	NA	TCGA
TCGA-AA-3561	Male	72	II	NA	NA	MSS	NA	NA	NA	NA	TCGA
TCGA-DM-A28F	Male	73	III	NA	NA	MSS	NA	white	NA	NA	TCGA
TCGA-AY-4071	Female	63	I	NA	NA	MSS	NA	white	NA	NA	TCGA
TCGA-AA-3655	Male	68	II	NA	NA	MSS	NA	NA	NA	NA	TCGA
TCGA-D5-5540	Male	73	II	NA	NA	MSI-L	NA	white	NA	NA	TCGA
TCGA-AA-3866	Female	78	I	NA	NA	MSI-L	NA	NA	NA	NA	TCGA
TCGA-AA-3524	Male	85	II	NA	NA	MSS	NA	NA	NA	NA	TCGA
TCGA-AA-3877	Female	83	I	NA	NA	MSI-H	NA	NA	NA	NA	TCGA
TCGA-AA-3986	Male	73	I	NA	NA	MSS	NA	NA	NA	NA	TCGA
TCGA-NH-A6GC	Female	66	IV	NA	NA	NA	NA	black or african american	NA	NA	TCGA
TCGA-AA-A010	Female	46	II	NA	NA	MSI-L	NA	NA	NA	NA	TCGA
TCGA-A6-2675	Male	78	II	NA	NA	MSS	NA	white	NA	NA	TCGA
TCGA-AA-3519	Male	63	III	NA	NA	MSS	NA	NA	NA	NA	TCGA
TCGA-AA-3502	Male	73	I	NA	NA	MSI-L	NA	NA	NA	NA	TCGA
TCGA-AA-A01P	Female	80	III	NA	NA	MSI-H	NA	NA	NA	NA	TCGA
TCGA-AD-6888	Male	73	III	NA	NA	MSS	NA	white	NA	NA	TCGA
TCGA-DM-A288	Male	68	III	NA	NA	MSS	NA	white	NA	NA	TCGA
TCGA-AY-5543	Female	65	IV	NA	NA	MSS	NA	black or african american	NA	NA	TCGA
TCGA-AA-3976	Male	70	III	NA	NA	MSS	NA	NA	NA	NA	TCGA
TCGA-AZ-6605	Male	77	III	NA	NA	MSS	NA	white	NA	NA	TCGA
TCGA-DM-A1D4	Male	80	II	NA	NA	MSI-L	NA	white	NA	NA	TCGA
TCGA-QG-A5Z2	Male	61	I	NA	NA	NA	NA	black or african american	NA	NA	TCGA
TCGA-AA-A01S	Female	47	III	NA	NA	MSI-L	NA	NA	NA	NA	TCGA
TCGA-AA-3713	Male	68	IV	NA	NA	MSI-H	NA	NA	NA	NA	TCGA
TCGA-CM-6168	Female	84	II	NA	NA	MSI-L	NA	black or african american	NA	NA	TCGA
TCGA-CM-6166	Female	48	I	NA	NA	MSS	NA	white	NA	NA	TCGA
TCGA-A6-A567	Male	56	IV	NA	NA	NA	NA	black or african american	NA	NA	TCGA
TCGA-AZ-5403	Male	43	II	NA	NA	MSS	NA	white	NA	NA	TCGA
TCGA-DM-A28E	Female	72	II	NA	NA	MSS	NA	white	NA	NA	TCGA
TCGA-AA-3492	Female	89	II	NA	NA	MSI-H	NA	NA	NA	NA	TCGA
TCGA-A6-3809	Female	71	II	NA	NA	MSI-H	NA	white	NA	NA	TCGA
TCGA-D5-5539	Male	60	III	NA	NA	MSS	NA	white	NA	NA	TCGA
TCGA-4N-A93T	Male	67	III	NA	NA	NA	NA	black or african american	NA	NA	TCGA
TCGA-DM-A1D8	Female	50	NA	NA	NA	MSS	NA	white	NA	NA	TCGA
TCGA-AA-A01I	Male	76	I	NA	NA	MSS	NA	NA	NA	NA	TCGA
TCGA-AA-3973	Male	69	IV	NA	NA	MSI-L	NA	NA	NA	NA	TCGA
TCGA-A6-5656	Male	74	I	NA	NA	MSS	NA	white	NA	NA	TCGA
TCGA-AA-3848	Female	82	III	NA	NA	MSS	NA	NA	NA	NA	TCGA
TCGA-D5-6922	Male	76	III	NA	NA	MSS	NA	white	NA	NA	TCGA
TCGA-G4-6588	Female	58	II	NA	NA	MSI-H	NA	white	NA	NA	TCGA
TCGA-F4-6807	Female	51	III	NA	NA	MSS	NA	white	NA	NA	TCGA
TCGA-AA-3511	Male	64	II	NA	NA	MSS	NA	NA	NA	NA	TCGA
TCGA-D5-5541	Male	63	III	NA	NA	MSS	NA	white	NA	NA	TCGA
TCGA-A6-6780	Male	74	II	NA	NA	MSI-H	NA	white	NA	NA	TCGA
TCGA-CA-5256	Female	54	II	NA	NA	MSS	NA	asian	NA	NA	TCGA
TCGA-AA-3526	Male	57	I	NA	NA	MSI-L	NA	NA	NA	NA	TCGA
TCGA-AD-6889	Male	NA	II	NA	NA	MSI-H	NA	asian	NA	NA	TCGA
TCGA-CA-6716	Male	65	II	NA	NA	MSS	NA	asian	NA	NA	TCGA
TCGA-A6-4105	Male	79	II	NA	NA	MSS	NA	white	NA	NA	TCGA
TCGA-A6-5662	Male	46	IV	NA	NA	MSS	NA	white	NA	NA	TCGA
TCGA-AA-3856	Male	59	II	NA	NA	MSS	NA	NA	NA	NA	TCGA
TCGA-G4-6323	Male	50	I	NA	NA	MSS	NA	black or african american	NA	NA	TCGA
TCGA-F4-6703	Male	64	II	NA	NA	MSI-H	NA	white	NA	NA	TCGA
TCGA-AA-A01V	Male	59	I	NA	NA	MSS	NA	NA	NA	NA	TCGA
TCGA-CK-6746	Female	84	II	NA	NA	MSI-H	NA	white	NA	NA	TCGA
TCGA-D5-6927	Male	34	II	NA	NA	MSI-H	NA	white	NA	NA	TCGA
TCGA-G4-6627	Male	84	II	NA	NA	MSI-L	NA	white	NA	NA	TCGA
TCGA-AA-3819	Female	41	II	NA	NA	MSI-L	NA	NA	NA	NA	TCGA
TCGA-A6-6652	Male	59	IV	NA	NA	MSS	NA	black or african american	NA	NA	TCGA
TCGA-CM-5860	Male	44	II	NA	NA	MSS	NA	white	NA	NA	TCGA
TCGA-CM-5861	Female	63	II	NA	NA	MSI-H	NA	white	NA	NA	TCGA
TCGA-AA-A01R	Male	47	III	NA	NA	MSI-H	NA	NA	NA	NA	TCGA
TCGA-CM-6677	Female	75	II	NA	NA	MSS	NA	white	NA	NA	TCGA
TCGA-AZ-6598	Female	77	II	NA	NA	MSI-H	NA	white	NA	NA	TCGA
TCGA-3L-AA1B	Female	61	I	NA	NA	NA	NA	black or african american	NA	NA	TCGA
TCGA-A6-5659	Male	82	I	NA	NA	MSS	NA	white	NA	NA	TCGA
TCGA-DM-A285	Female	71	IV	NA	NA	MSS	NA	white	NA	NA	TCGA
TCGA-AA-3975	Male	80	I	NA	NA	MSS	NA	NA	NA	NA	TCGA
TCGA-AA-3532	Male	63	II	NA	NA	MSS	NA	NA	NA	NA	TCGA
TCGA-AA-3696	Female	75	IV	NA	NA	MSS	NA	NA	NA	NA	TCGA
TCGA-DM-A28A	Male	78	III	NA	NA	MSS	NA	white	NA	NA	TCGA
TCGA-G4-6298	Male	90	III	NA	NA	MSI-L	NA	black or african american	NA	NA	TCGA
TCGA-AA-3681	Female	77	III	NA	NA	MSS	NA	NA	NA	NA	TCGA
TCGA-D5-6532	Male	61	II	NA	NA	MSI-L	NA	white	NA	NA	TCGA
TCGA-AY-A69D	Female	55	II	NA	NA	NA	NA	black or african american	NA	NA	TCGA
TCGA-AA-3538	Female	54	I	NA	NA	MSS	NA	NA	NA	NA	TCGA
TCGA-AZ-4323	Male	37	IV	NA	NA	MSI-L	NA	white	NA	NA	TCGA
TCGA-AA-3678	Female	60	III	NA	NA	MSS	NA	NA	NA	NA	TCGA
TCGA-CK-5915	Male	63	I	NA	NA	MSS	NA	white	NA	NA	TCGA
TCGA-F4-6704	Male	60	III	NA	NA	MSS	NA	american indian or alaska native	NA	NA	TCGA
TCGA-AY-A8YK	Male	44	IV	NA	NA	NA	NA	black or african american	NA	NA	TCGA
TCGA-D5-6529	Male	69	II	NA	NA	MSI-L	NA	white	NA	NA	TCGA
TCGA-QG-A5Z1	Male	71	III	NA	NA	NA	NA	black or african american	NA	NA	TCGA
TCGA-CA-6719	Male	77	II	NA	NA	MSI-L	NA	asian	NA	NA	TCGA
TCGA-CK-5912	Male	81	I	NA	NA	MSS	NA	white	NA	NA	TCGA
TCGA-CM-4746	Male	61	I	NA	NA	MSI-H	NA	black or african american	NA	NA	TCGA
TCGA-AD-6548	Female	81	I	NA	NA	MSI-L	NA	white	NA	NA	TCGA
TCGA-AA-3952	Male	68	III	NA	NA	MSS	NA	NA	NA	NA	TCGA
TCGA-AA-3811	Female	84	III	NA	NA	MSI-H	NA	NA	NA	NA	TCGA
TCGA-AY-A54L	Female	74	I	NA	NA	NA	NA	black or african american	NA	NA	TCGA
TCGA-A6-2677	Female	68	III	NA	NA	MSS	NA	white	NA	NA	TCGA
TCGA-AA-3846	Female	74	II	NA	NA	MSS	NA	NA	NA	NA	TCGA
TCGA-AA-3814	Female	85	II	NA	NA	MSS	NA	NA	NA	NA	TCGA
TCGA-AA-3680	Female	67	IV	NA	NA	MSI-L	NA	NA	NA	NA	TCGA
TCGA-AA-3663	Male	42	II	NA	NA	MSI-H	NA	NA	NA	NA	TCGA
TCGA-CK-4950	Female	68	III	NA	NA	MSS	NA	black or african american	NA	NA	TCGA
TCGA-G4-6320	Male	73	III	NA	NA	MSI-H	NA	white	NA	NA	TCGA
TCGA-AA-3984	Female	61	II	NA	NA	MSS	NA	NA	NA	NA	TCGA
TCGA-DM-A1DA	Female	71	III	NA	NA	MSI-L	NA	white	NA	NA	TCGA
TCGA-CM-6165	Male	74	II	NA	NA	MSS	NA	white	NA	NA	TCGA
TCGA-DM-A28M	Male	63	II	NA	NA	MSS	NA	white	NA	NA	TCGA
TCGA-AA-3517	Male	60	II	NA	NA	MSI-L	NA	NA	NA	NA	TCGA
TCGA-A6-5657	Male	65	III	NA	NA	MSS	NA	black or african american	NA	NA	TCGA
TCGA-D5-6920	Female	77	II	NA	NA	MSS	NA	white	NA	NA	TCGA
TCGA-AA-3685	Male	69	II	NA	NA	MSS	NA	NA	NA	NA	TCGA
TCGA-AY-6197	Male	60	II	NA	NA	MSI-H	NA	white	NA	NA	TCGA
TCGA-CM-6164	Female	46	II	NA	NA	MSS	NA	white	NA	NA	TCGA
TCGA-AY-4070	Female	50	III	NA	NA	MSS	NA	black or african american	NA	NA	TCGA
TCGA-AA-A02F	Female	68	IV	NA	NA	MSS	NA	NA	NA	NA	TCGA
TCGA-A6-A565	Female	34	III	NA	NA	NA	NA	black or african american	NA	NA	TCGA
TCGA-AA-3514	Female	81	I	NA	NA	MSS	NA	NA	NA	NA	TCGA
TCGA-AZ-4315	Male	61	II	NA	NA	MSS	NA	white	NA	NA	TCGA
TCGA-AA-3534	Female	78	II	NA	NA	MSS	NA	NA	NA	NA	TCGA
TCGA-DM-A28C	Male	74	II	NA	NA	MSS	NA	white	NA	NA	TCGA
TCGA-AA-A01T	Female	63	III	NA	NA	MSS	NA	NA	NA	NA	TCGA
TCGA-A6-5664	Male	80	III	NA	NA	MSS	NA	black or african american	NA	NA	TCGA
TCGA-D5-6530	Male	53	I	NA	NA	MSI-H	NA	white	NA	NA	TCGA
TCGA-CA-6718	Male	46	II	NA	NA	MSS	NA	asian	NA	NA	TCGA
TCGA-AA-3660	Female	51	II	NA	NA	MSS	NA	NA	NA	NA	TCGA
TCGA-D5-6533	Female	68	NA	NA	NA	MSS	NA	white	NA	NA	TCGA
TCGA-AA-A02O	Male	82	II	NA	NA	MSS	NA	NA	NA	NA	TCGA
TCGA-AZ-4681	Female	79	II	NA	NA	MSS	NA	white	NA	NA	TCGA
TCGA-AA-3852	Male	88	II	NA	NA	MSI-L	NA	NA	NA	NA	TCGA
TCGA-DM-A1D7	Male	82	II	NA	NA	MSS	NA	white	NA	NA	TCGA
TCGA-A6-2683	Female	57	IV	NA	NA	MSI-L	NA	white	NA	NA	TCGA
TCGA-AU-3779	Female	80	II	NA	NA	MSS	NA	white	NA	NA	TCGA
TCGA-G4-6302	Female	90	II	NA	NA	MSI-H	NA	white	NA	NA	TCGA
TCGA-G4-6295	Female	70	II	NA	NA	MSI-L	NA	white	NA	NA	TCGA
TCGA-CM-6680	Female	78	III	NA	NA	MSS	NA	white	NA	NA	TCGA
TCGA-AZ-6599	Male	72	I	NA	NA	MSS	NA	white	NA	NA	TCGA
TCGA-CM-6675	Male	35	IV	NA	NA	MSS	NA	black or african american	NA	NA	TCGA
TCGA-AA-3818	Female	78	II	NA	NA	MSS	NA	NA	NA	NA	TCGA
TCGA-AA-A02W	Female	73	I	NA	NA	MSI-L	NA	NA	NA	NA	TCGA
TCGA-CK-4947	Female	46	III	NA	NA	MSS	NA	white	NA	NA	TCGA
TCGA-A6-A56B	Male	57	III	NA	NA	NA	NA	black or african american	NA	NA	TCGA
TCGA-AA-3994	Male	69	III	NA	NA	MSS	NA	NA	NA	NA	TCGA
TCGA-CK-6747	Female	87	II	NA	NA	MSI-H	NA	white	NA	NA	TCGA
TCGA-G4-6586	Female	73	II	NA	NA	MSI-H	NA	white	NA	NA	TCGA
TCGA-DM-A0X9	Female	71	II	NA	NA	MSS	NA	white	NA	NA	TCGA
TCGA-AA-A02R	Female	84	II	NA	NA	MSI-H	NA	NA	NA	NA	TCGA
TCGA-CM-6679	Male	58	II	NA	NA	MSS	NA	white	NA	NA	TCGA
TCGA-A6-A566	Female	55	III	NA	NA	NA	NA	black or african american	NA	NA	TCGA
TCGA-CA-6715	Male	63	III	NA	NA	MSS	NA	asian	NA	NA	TCGA
TCGA-G4-6311	Male	80	III	NA	NA	MSS	NA	white	NA	NA	TCGA
TCGA-AA-A022	Female	88	II	NA	NA	MSI-H	NA	NA	NA	NA	TCGA
TCGA-AA-3854	Female	71	I	NA	NA	MSI-L	NA	NA	NA	NA	TCGA
TCGA-CK-6751	Female	88	I	NA	NA	MSS	NA	white	NA	NA	TCGA
TCGA-AA-3956	Male	65	II	NA	NA	MSS	NA	NA	NA	NA	TCGA
TCGA-A6-2681	Female	73	II	NA	NA	MSS	NA	white	NA	NA	TCGA
TCGA-AA-3841	Male	66	II	NA	NA	MSS	NA	NA	NA	NA	TCGA
TCGA-CK-6748	Female	45	IV	NA	NA	MSS	NA	white	NA	NA	TCGA
TCGA-CM-4752	Male	58	II	NA	NA	MSS	NA	black or african american	NA	NA	TCGA
TCGA-WS-AB45	Female	NA	II	NA	NA	NA	NA	black or african american	NA	NA	TCGA
TCGA-AD-6895	Male	84	III	NA	NA	MSI-H	NA	white	NA	NA	TCGA
TCGA-AA-3844	Female	78	III	NA	NA	MSS	NA	NA	NA	NA	TCGA
TCGA-A6-3808	Male	73	II	NA	NA	MSI-L	NA	white	NA	NA	TCGA
TCGA-AA-3842	Male	51	III	NA	NA	MSS	NA	NA	NA	NA	TCGA
TCGA-CM-6163	Male	74	I	NA	NA	MSS	NA	white	NA	NA	TCGA
TCGA-DM-A1HB	Male	75	III	NA	NA	MSI-H	NA	white	NA	NA	TCGA
TCGA-AA-A01C	Male	75	III	NA	NA	MSS	NA	NA	NA	NA	TCGA
TCGA-T9-A92H	Male	82	II	NA	NA	NA	NA	black or african american	NA	NA	TCGA
TCGA-A6-6654	Female	65	III	NA	NA	MSS	NA	white	NA	NA	TCGA
TCGA-A6-3807	Female	53	III	NA	NA	MSS	NA	white	NA	NA	TCGA
TCGA-NH-A6GA	Male	58	III	NA	NA	NA	NA	black or african american	NA	NA	TCGA
TCGA-SS-A7HO	Female	44	II	NA	NA	NA	NA	black or african american	NA	NA	TCGA
TCGA-CM-6169	Male	67	II	NA	NA	MSS	NA	black or african american	NA	NA	TCGA
TCGA-CK-4952	Female	48	III	NA	NA	MSS	NA	white	NA	NA	TCGA
TCGA-AA-3875	Female	78	I	NA	NA	MSS	NA	NA	NA	NA	TCGA
TCGA-CM-6674	Male	39	II	NA	NA	MSI-H	NA	white	NA	NA	TCGA
TCGA-CA-5255	Male	45	II	NA	NA	MSS	NA	asian	NA	NA	TCGA
TCGA-A6-2671	Male	85	IV	NA	NA	MSS	NA	white	NA	NA	TCGA
TCGA-G4-6304	Female	66	II	NA	NA	MSI-H	NA	white	NA	NA	TCGA
TCGA-G4-6307	Female	37	III	NA	NA	MSS	NA	white	NA	NA	TCGA
TCGA-DM-A1HA	Male	82	III	NA	NA	MSS	NA	white	NA	NA	TCGA
TCGA-AZ-6603	Female	77	NA	NA	NA	MSS	NA	white	NA	NA	TCGA
TCGA-CM-4747	Male	47	IV	NA	NA	MSI-L	NA	white	NA	NA	TCGA
TCGA-CK-5914	Male	81	III	NA	NA	MSS	NA	white	NA	NA	TCGA
TCGA-A6-2674	Male	71	IV	NA	NA	MSS	NA	white	NA	NA	TCGA
TCGA-AA-3982	Male	75	III	NA	NA	MSI-L	NA	NA	NA	NA	TCGA
TCGA-CM-5864	Male	60	I	NA	NA	MSS	NA	white	NA	NA	TCGA
TCGA-AA-3955	Male	38	III	NA	NA	MSS	NA	NA	NA	NA	TCGA
TCGA-D5-6931	Male	77	III	NA	NA	MSS	NA	white	NA	NA	TCGA
TCGA-CK-4948	Female	45	III	NA	NA	MSI-L	NA	white	NA	NA	TCGA
TCGA-AD-6964	Male	58	NA	NA	NA	MSI-H	NA	white	NA	NA	TCGA
TCGA-AA-3520	Female	86	II	NA	NA	MSI-L	NA	NA	NA	NA	TCGA
TCGA-RU-A8FL	Male	51	III	NA	NA	NA	NA	black or african american	NA	NA	TCGA
TCGA-AM-5821	Female	68	II	NA	NA	MSI-H	NA	white	NA	NA	TCGA
TCGA-AD-A5EJ	Female	74	II	NA	NA	NA	NA	black or african american	NA	NA	TCGA
TCGA-G4-6297	Female	55	IV	NA	NA	MSS	NA	white	NA	NA	TCGA
TCGA-AA-3673	Female	53	II	NA	NA	MSS	NA	NA	NA	NA	TCGA
TCGA-AA-3496	Female	83	II	NA	NA	MSI-L	NA	NA	NA	NA	TCGA
TCGA-NH-A8F7	Female	53	II	NA	NA	NA	NA	black or african american	NA	NA	TCGA
TCGA-D5-6929	Female	49	IV	NA	NA	MSI-L	NA	white	NA	NA	TCGA
TCGA-F4-6856	Male	45	I	NA	NA	MSI-H	NA	white	NA	NA	TCGA
TCGA-AZ-6607	Male	69	IV	NA	NA	MSS	NA	white	NA	NA	TCGA
TCGA-A6-6648	Male	56	IV	NA	NA	MSS	NA	white	NA	NA	TCGA
TCGA-AA-3947	Female	60	II	NA	NA	MSI-H	NA	NA	NA	NA	TCGA
TCGA-CA-5796	Female	52	II	NA	NA	MSS	NA	asian	NA	NA	TCGA
TCGA-DM-A280	Female	70	II	NA	NA	MSS	NA	white	NA	NA	TCGA
TCGA-A6-6653	Male	82	I	NA	NA	MSI-H	NA	white	NA	NA	TCGA
TCGA-AA-A02H	Female	74	IV	NA	NA	MSS	NA	NA	NA	NA	TCGA
TCGA-F4-6809	Female	52	IV	NA	NA	MSS	NA	white	NA	NA	TCGA
TCGA-G4-6321	Female	60	III	NA	NA	MSI-L	NA	white	NA	NA	TCGA
TCGA-AA-3544	Male	68	I	NA	NA	MSS	NA	NA	NA	NA	TCGA
TCGA-D5-6536	Male	73	II	NA	NA	MSS	NA	white	NA	NA	TCGA
TCGA-AD-6890	Male	65	NA	NA	NA	MSS	NA	white	NA	NA	TCGA
TCGA-AD-A5EK	Male	51	I	NA	NA	NA	NA	black or african american	NA	NA	TCGA
TCGA-AA-3855	Male	72	I	NA	NA	MSI-L	NA	NA	NA	NA	TCGA
TCGA-A6-6781	Male	43	III	NA	NA	MSI-H	NA	white	NA	NA	TCGA
TCGA-CM-5344	Female	39	III	NA	NA	MSS	NA	white	NA	NA	TCGA
TCGA-G4-6317	Female	51	III	NA	NA	MSI-L	NA	white	NA	NA	TCGA
TCGA-AA-3558	Male	70	I	NA	NA	MSS	NA	NA	NA	NA	TCGA
TCGA-DM-A0XD	Male	65	II	NA	NA	MSI-L	NA	white	NA	NA	TCGA
TCGA-4T-AA8H	Female	42	II	NA	NA	NA	NA	black or african american	NA	NA	TCGA
TCGA-AD-6899	Male	84	III	NA	NA	MSS	NA	white	NA	NA	TCGA
TCGA-DM-A1D6	Male	88	II	NA	NA	MSS	NA	white	NA	NA	TCGA
TCGA-AZ-5407	Female	51	I	NA	NA	MSS	NA	white	NA	NA	TCGA
TCGA-A6-3810	Male	62	II	NA	NA	MSS	NA	white	NA	NA	TCGA
TCGA-AD-6901	Male	78	NA	NA	NA	MSI-L	NA	white	NA	NA	TCGA
TCGA-DM-A0XF	Female	68	III	NA	NA	MSI-L	NA	white	NA	NA	TCGA
TCGA-CM-5348	Male	72	III	NA	NA	MSS	NA	white	NA	NA	TCGA
TCGA-AA-3679	Male	59	IV	NA	NA	MSS	NA	NA	NA	NA	TCGA
TCGA-NH-A50U	Male	42	IV	NA	NA	NA	NA	black or african american	NA	NA	TCGA
TCGA-CM-6170	Female	73	I	NA	NA	MSS	NA	white	NA	NA	TCGA
TCGA-AA-3521	Male	87	II	NA	NA	MSS	NA	NA	NA	NA	TCGA
TCGA-D5-6534	Female	62	II	NA	NA	MSS	NA	white	NA	NA	TCGA
TCGA-AA-A004	Male	76	II	NA	NA	MSI-L	NA	NA	NA	NA	TCGA
TCGA-D5-6537	Male	64	III	NA	NA	MSS	NA	white	NA	NA	TCGA
TCGA-CM-6162	Female	48	III	NA	NA	MSI-H	NA	white	NA	NA	TCGA
TCGA-AA-3489	Male	75	II	NA	NA	MSS	NA	NA	NA	NA	TCGA
TCGA-D5-5537	Male	83	II	NA	NA	MSS	NA	white	NA	NA	TCGA
TCGA-CM-4750	Female	34	III	NA	NA	MSI-L	NA	white	NA	NA	TCGA
TCGA-A6-6142	Female	56	IV	NA	NA	MSS	NA	white	NA	NA	TCGA
TCGA-F4-6806	Female	59	I	NA	NA	MSS	NA	white	NA	NA	TCGA
TCGA-F4-6569	Male	60	I	NA	NA	MSS	NA	white	NA	NA	TCGA
TCGA-NH-A50V	Male	69	III	NA	NA	NA	NA	black or african american	NA	NA	TCGA
TCGA-AA-3864	Male	71	II	NA	NA	MSI-H	NA	NA	NA	NA	TCGA
TCGA-QG-A5YV	Female	64	III	NA	NA	NA	NA	black or african american	NA	NA	TCGA
TCGA-AZ-6606	Male	81	IV	NA	NA	MSS	NA	white	NA	NA	TCGA
TCGA-CM-4743	Male	69	II	NA	NA	MSI-H	NA	white	NA	NA	TCGA
TCGA-AD-6965	Male	62	III	NA	NA	MSS	NA	white	NA	NA	TCGA
TCGA-CM-6167	Female	57	III	NA	NA	MSS	NA	black or african american	NA	NA	TCGA
TCGA-QG-A5YW	Female	55	III	NA	NA	NA	NA	black or african american	NA	NA	TCGA
TCGA-F4-6570	Female	78	II	NA	NA	MSI-H	NA	white	NA	NA	TCGA
TCGA-D5-6928	Male	80	II	NA	NA	MSI-H	NA	white	NA	NA	TCGA
TCGA-CM-6171	Female	77	I	NA	NA	MSI-H	NA	white	NA	NA	TCGA
TCGA-AA-3845	Female	86	II	NA	NA	MSI-H	NA	NA	NA	NA	TCGA
TCGA-AA-3966	Female	89	II	NA	NA	MSI-H	NA	NA	NA	NA	TCGA
TCGA-AA-3715	Male	77	II	NA	NA	MSI-H	NA	NA	NA	NA	TCGA
TCGA-NH-A6GB	Female	71	III	NA	NA	NA	NA	black or african american	NA	NA	TCGA
TCGA-DM-A28H	Male	50	III	NA	NA	MSI-L	NA	white	NA	NA	TCGA
TCGA-AZ-6600	Male	64	IV	NA	NA	MSS	NA	black or african american	NA	NA	TCGA
TCGA-AA-A017	Female	57	II	NA	NA	MSS	NA	NA	NA	NA	TCGA
TCGA-AA-3979	Male	84	II	NA	NA	MSS	NA	NA	NA	NA	TCGA
TCGA-AA-A00Z	Male	70	II	NA	NA	MSS	NA	NA	NA	NA	TCGA
TCGA-AA-3692	Female	47	IV	NA	NA	MSI-L	NA	NA	NA	NA	TCGA
TCGA-AA-3831	Male	66	II	NA	NA	MSS	NA	NA	NA	NA	TCGA
TCGA-AY-A71X	Female	54	I	NA	NA	NA	NA	black or african american	NA	NA	TCGA
TCGA-AA-A024	Male	81	II	NA	NA	MSI-L	NA	NA	NA	NA	TCGA
TCGA-AA-3989	Male	84	IV	NA	NA	MSS	NA	NA	NA	NA	TCGA
TCGA-QL-A97D	Female	84	I	NA	NA	NA	NA	black or african american	NA	NA	TCGA
TCGA-D5-7000	Female	79	I	NA	NA	MSS	NA	white	NA	NA	TCGA
TCGA-A6-4107	Female	57	III	NA	NA	MSS	NA	white	NA	NA	TCGA
TCGA-AA-A01Z	Male	68	II	NA	NA	MSS	NA	NA	NA	NA	TCGA
TCGA-AA-3667	Female	36	I	NA	NA	MSI-L	NA	NA	NA	NA	TCGA
TCGA-D5-6539	Female	45	NA	NA	NA	MSS	NA	white	NA	NA	TCGA
TCGA-G4-6315	Male	66	IV	NA	NA	MSS	NA	white	NA	NA	TCGA
TCGA-AA-3968	Female	55	I	NA	NA	MSS	NA	NA	NA	NA	TCGA
TCGA-F4-6459	Female	61	III	NA	NA	MSS	NA	white	NA	NA	TCGA
TCGA-AA-3664	Female	74	II	NA	NA	MSS	NA	NA	NA	NA	TCGA
TCGA-D5-6924	Male	68	II	NA	NA	MSS	NA	white	NA	NA	TCGA
TCGA-D5-6538	Female	79	III	NA	NA	MSI-L	NA	white	NA	NA	TCGA
TCGA-D5-6535	Female	80	III	NA	NA	MSS	NA	white	NA	NA	TCGA
TCGA-DM-A1D9	Female	67	II	NA	NA	MSS	NA	white	NA	NA	TCGA
TCGA-CM-4751	Male	62	III	NA	NA	MSS	NA	white	NA	NA	TCGA
TCGA-AA-A00N	Male	75	II	NA	NA	MSI-L	NA	NA	NA	NA	TCGA
TCGA-AZ-4615	Male	84	III	NA	NA	MSI-H	NA	white	NA	NA	TCGA
TCGA-AA-3529	Female	78	III	NA	NA	MSI-L	NA	NA	NA	NA	TCGA
TCGA-AA-3867	Male	74	IV	NA	NA	MSS	NA	NA	NA	NA	TCGA
TCGA-CM-6678	Female	63	IV	NA	NA	MSS	NA	white	NA	NA	TCGA
TCGA-DM-A1DB	Male	68	II	NA	NA	MSS	NA	white	NA	NA	TCGA
TCGA-G4-6309	Female	40	III	NA	NA	MSI-H	NA	black or african american	NA	NA	TCGA
TCGA-D5-6531	Male	75	II	NA	NA	MSS	NA	white	NA	NA	TCGA
TCGA-AZ-4682	Male	61	IV	NA	NA	MSS	NA	white	NA	NA	TCGA
TCGA-D5-6540	Male	66	I	NA	NA	MSI-H	NA	white	NA	NA	TCGA
TCGA-AA-3684	Female	65	IV	NA	NA	MSS	NA	NA	NA	NA	TCGA
TCGA-AA-3522	Male	67	II	NA	NA	MSS	NA	NA	NA	NA	TCGA
TCGA-AA-3949	Female	87	III	NA	NA	MSI-H	NA	NA	NA	NA	TCGA
TCGA-F4-6463	Male	51	II	NA	NA	MSS	NA	white	NA	NA	TCGA
TCGA-CM-4744	Male	69	I	NA	NA	MSS	NA	white	NA	NA	TCGA
TCGA-CM-5863	Female	60	III	NA	NA	MSS	NA	white	NA	NA	TCGA
TCGA-NH-A5IV	Female	90	II	NA	NA	NA	NA	black or african american	NA	NA	TCGA
TCGA-AA-3950	Female	79	II	NA	NA	MSI-H	NA	NA	NA	NA	TCGA
TCGA-CM-5862	Male	80	IV	NA	NA	MSS	NA	white	NA	NA	TCGA
TCGA-A6-2685	Female	48	II	NA	NA	MSS	NA	black or african american	NA	NA	TCGA
TCGA-AA-A03J	Female	65	I	NA	NA	MSS	NA	NA	NA	NA	TCGA
TCGA-AA-3549	Male	69	I	NA	NA	MSS	NA	NA	NA	NA	TCGA
TCGA-AZ-4616	Female	82	IV	NA	NA	MSI-L	NA	white	NA	NA	TCGA
TCGA-G4-6322	Male	65	III	NA	NA	MSI-L	NA	white	NA	NA	TCGA
TCGA-CM-4748	Male	53	III	NA	NA	MSS	NA	white	NA	NA	TCGA
TCGA-5M-AAT6	Female	40	IV	NA	NA	NA	NA	black or african american	NA	NA	TCGA
TCGA-AA-A02Y	Male	73	I	NA	NA	MSS	NA	NA	NA	NA	TCGA
TCGA-AA-3666	Male	68	III	NA	NA	MSS	NA	NA	NA	NA	TCGA
TCGA-5M-AATE	Male	76	II	NA	NA	NA	NA	black or african american	NA	NA	TCGA
TCGA-DM-A282	Female	60	II	NA	NA	MSS	NA	white	NA	NA	TCGA
TCGA-F4-6805	Female	58	II	NA	NA	MSS	NA	white	NA	NA	TCGA
TCGA-DM-A28G	Male	75	II	NA	NA	MSS	NA	white	NA	NA	TCGA
TCGA-5M-AATA	NA	NA	NA	NA	NA	NA	NA	NA	NA	NA	TCGA
TCGA-AF-2689	Female	41	IV	NA	NA	MSS	NA	white	NA	NA	TCGA
TCGA-DC-6154	Female	57	IV	NA	NA	MSI-H	NA	white	NA	NA	TCGA
TCGA-F5-6864	Female	74	III	NA	NA	MSI-L	NA	white	NA	NA	TCGA
TCGA-AF-2690	Female	76	III	NA	NA	MSS	NA	white	NA	NA	TCGA
TCGA-CI-6624	Female	53	I	NA	NA	MSS	NA	white	NA	NA	TCGA
TCGA-EI-6881	Male	60	III	NA	NA	MSS	NA	white	NA	NA	TCGA
TCGA-CI-6619	Male	41	IV	NA	NA	MSS	NA	white	NA	NA	TCGA
TCGA-AG-A011	Male	80	II	NA	NA	MSS	NA	NA	NA	NA	TCGA
TCGA-DC-6681	Female	70	IV	NA	NA	MSS	NA	white	NA	NA	TCGA
TCGA-DT-5265	Male	51	II	NA	NA	MSS	NA	asian	NA	NA	TCGA
TCGA-EI-6514	Female	59	II	NA	NA	MSS	NA	white	NA	NA	TCGA
TCGA-EI-6883	Male	63	II	NA	NA	MSS	NA	white	NA	NA	TCGA
TCGA-AG-A020	Female	57	III	NA	NA	MSS	NA	NA	NA	NA	TCGA
TCGA-AG-3574	Female	89	II	NA	NA	MSS	NA	NA	NA	NA	TCGA
TCGA-AH-6903	Male	46	III	NA	NA	MSS	NA	white	NA	NA	TCGA
TCGA-AG-A01N	Female	68	IV	NA	NA	MSS	NA	NA	NA	NA	TCGA
TCGA-DY-A1DC	Female	72	II	NA	NA	MSS	NA	white	NA	NA	TCGA
TCGA-AG-3592	Male	68	II	NA	NA	MSI-L	NA	NA	NA	NA	TCGA
TCGA-AG-3726	Female	63	I	NA	NA	MSS	NA	NA	NA	NA	TCGA
TCGA-DC-5337	Male	69	I	NA	NA	MSS	NA	white	NA	NA	TCGA
TCGA-EI-6512	Female	64	III	NA	NA	MSS	NA	white	NA	NA	TCGA
TCGA-DC-6682	Male	57	II	NA	NA	MSS	NA	white	NA	NA	TCGA
TCGA-F5-6810	Male	71	NA	NA	NA	MSS	NA	NA	NA	NA	TCGA
TCGA-AG-3599	Male	70	I	NA	NA	MSS	NA	NA	NA	NA	TCGA
TCGA-EI-7002	Male	58	IV	NA	NA	MSI-L	NA	white	NA	NA	TCGA
TCGA-DC-6160	Male	68	I	NA	NA	MSS	NA	white	NA	NA	TCGA
TCGA-AF-2693	Male	75	I	NA	NA	MSS	NA	white	NA	NA	TCGA
TCGA-DC-6158	Male	70	I	NA	NA	MSS	NA	white	NA	NA	TCGA
TCGA-AG-3581	Male	63	I	NA	NA	MSS	NA	NA	NA	NA	TCGA
TCGA-EI-6885	Female	57	IV	NA	NA	MSS	NA	white	NA	NA	TCGA
TCGA-AG-A026	Male	66	II	NA	NA	MSS	NA	NA	NA	NA	TCGA
TCGA-AG-3894	Male	65	II	NA	NA	MSS	NA	NA	NA	NA	TCGA
TCGA-EI-6510	Female	77	NA	NA	NA	MSI-L	NA	white	NA	NA	TCGA
TCGA-AG-4015	Female	85	II	NA	NA	MSS	NA	NA	NA	NA	TCGA
TCGA-F5-6814	Male	57	II	NA	NA	MSS	NA	white	NA	NA	TCGA
TCGA-AG-4022	Female	59	II	NA	NA	MSS	NA	NA	NA	NA	TCGA
TCGA-AG-A01L	Male	58	III	NA	NA	MSS	NA	NA	NA	NA	TCGA
TCGA-AG-A015	Female	64	I	NA	NA	MSS	NA	NA	NA	NA	TCGA
TCGA-G5-6641	Male	67	III	NA	NA	MSS	NA	white	NA	NA	TCGA
TCGA-F5-6571	Female	62	II	NA	NA	MSI-L	NA	white	NA	NA	TCGA
TCGA-CI-6621	Male	63	III	NA	NA	MSS	NA	white	NA	NA	TCGA
TCGA-AG-3901	Female	67	III	NA	NA	MSS	NA	NA	NA	NA	TCGA
TCGA-DC-6683	Male	43	III	NA	NA	MSS	NA	white	NA	NA	TCGA
TCGA-AG-3882	Female	66	I	NA	NA	MSS	NA	NA	NA	NA	TCGA
TCGA-AF-3911	Male	48	III	NA	NA	MSI-L	NA	white	NA	NA	TCGA
TCGA-AH-6897	Male	48	I	NA	NA	MSI-L	NA	white	NA	NA	TCGA
TCGA-EF-5830	Male	54	II	NA	NA	MSS	NA	white	NA	NA	TCGA
TCGA-AG-A032	Male	68	III	NA	NA	MSS	NA	NA	NA	NA	TCGA
TCGA-EI-6917	Male	33	III	NA	NA	MSS	NA	white	NA	NA	TCGA
TCGA-AG-3605	Female	85	IV	NA	NA	MSS	NA	NA	NA	NA	TCGA
TCGA-AG-3732	Female	78	I	NA	NA	MSS	NA	NA	NA	NA	TCGA
TCGA-EI-6513	Male	59	III	NA	NA	MSS	NA	white	NA	NA	TCGA
TCGA-AG-A01Y	Female	49	II	NA	NA	MSS	NA	NA	NA	NA	TCGA
TCGA-F5-6813	Male	70	III	NA	NA	MSS	NA	white	NA	NA	TCGA
TCGA-AG-3896	Female	85	I	NA	NA	MSS	NA	NA	NA	NA	TCGA
TCGA-CI-6623	Male	44	I	NA	NA	MSS	NA	white	NA	NA	TCGA
TCGA-AG-3602	Female	66	III	NA	NA	MSS	NA	NA	NA	NA	TCGA
TCGA-AH-6547	Female	79	NA	NA	NA	MSS	NA	white	NA	NA	TCGA
TCGA-AG-A016	Male	55	IV	NA	NA	MSS	NA	NA	NA	NA	TCGA
TCGA-F5-6702	Male	71	IV	NA	NA	MSS	NA	white	NA	NA	TCGA
TCGA-AG-4001	Female	74	II	NA	NA	MSI-L	NA	NA	NA	NA	TCGA
TCGA-EI-6508	Female	48	III	NA	NA	MSS	NA	white	NA	NA	TCGA
TCGA-AH-6644	Male	73	NA	NA	NA	MSI-L	NA	white	NA	NA	TCGA
TCGA-DY-A1H8	Female	77	III	NA	NA	MSS	NA	white	NA	NA	TCGA
TCGA-EI-6507	Male	60	II	NA	NA	MSI-H	NA	white	NA	NA	TCGA
TCGA-CL-5918	Female	90	II	NA	NA	MSS	NA	white	NA	NA	TCGA
TCGA-AG-3598	Male	69	II	NA	NA	MSS	NA	NA	NA	NA	TCGA
TCGA-AG-3892	Female	57	I	NA	NA	MSS	NA	NA	NA	NA	TCGA
TCGA-AG-4021	Female	84	IV	NA	NA	MSS	NA	NA	NA	NA	TCGA
TCGA-AF-2687	Male	57	III	NA	NA	MSS	NA	white	NA	NA	TCGA
TCGA-AF-2692	Female	54	II	NA	NA	MSS	NA	white	NA	NA	TCGA
TCGA-AG-3731	Male	65	IV	NA	NA	MSI-L	NA	NA	NA	NA	TCGA
TCGA-AG-3742	Female	85	I	NA	NA	MSS	NA	NA	NA	NA	TCGA
TCGA-AG-3725	Female	90	III	NA	NA	MSS	NA	NA	NA	NA	TCGA
TCGA-AG-3878	Male	64	I	NA	NA	MSS	NA	NA	NA	NA	TCGA
TCGA-AG-4008	Male	63	II	NA	NA	MSS	NA	NA	NA	NA	TCGA
TCGA-F5-6863	Female	71	III	NA	NA	MSI-L	NA	white	NA	NA	TCGA
TCGA-AG-A01W	Female	67	II	NA	NA	MSS	NA	NA	NA	NA	TCGA
TCGA-AG-3909	Female	69	III	NA	NA	MSS	NA	NA	NA	NA	TCGA
TCGA-F5-6861	Female	60	II	NA	NA	MSS	NA	white	NA	NA	TCGA
TCGA-CL-5917	Female	71	III	NA	NA	MSS	NA	white	NA	NA	TCGA
TCGA-DY-A1DG	Male	75	IV	NA	NA	MSS	NA	white	NA	NA	TCGA
TCGA-AG-A02N	Male	67	II	NA	NA	MSI-H	NA	NA	NA	NA	TCGA
TCGA-F5-6464	Female	77	III	NA	NA	MSS	NA	white	NA	NA	TCGA
TCGA-AG-3887	Male	68	II	NA	NA	MSS	NA	NA	NA	NA	TCGA
TCGA-AF-A56N	Female	47	II	NA	NA	NA	NA	black or african american	NA	NA	TCGA
TCGA-DY-A1DD	Female	77	III	NA	NA	MSI-L	NA	white	NA	NA	TCGA
TCGA-AF-2691	Female	48	I	NA	NA	MSS	NA	white	NA	NA	TCGA
TCGA-AH-6544	Male	60	NA	NA	NA	MSS	NA	white	NA	NA	TCGA
TCGA-AG-3580	Male	67	I	NA	NA	MSS	NA	NA	NA	NA	TCGA
TCGA-AG-3898	Male	61	II	NA	NA	MSS	NA	NA	NA	NA	TCGA
TCGA-AG-3583	Male	66	IV	NA	NA	MSI-L	NA	NA	NA	NA	TCGA
TCGA-AF-6136	Female	72	III	NA	NA	MSS	NA	white	NA	NA	TCGA
TCGA-AF-5654	Female	73	I	NA	NA	MSS	NA	white	NA	NA	TCGA
TCGA-AG-3575	Male	51	II	NA	NA	MSS	NA	NA	NA	NA	TCGA
TCGA-AF-4110	Male	77	IV	NA	NA	MSS	NA	white	NA	NA	TCGA
TCGA-AF-6672	Male	43	IV	NA	NA	MSS	NA	white	NA	NA	TCGA
TCGA-DC-6157	Male	48	I	NA	NA	MSS	NA	black or african american	NA	NA	TCGA
TCGA-DC-4745	Female	49	III	NA	NA	MSS	NA	white	NA	NA	TCGA
TCGA-EI-6509	Male	53	III	NA	NA	MSS	NA	white	NA	NA	TCGA
TCGA-AG-3881	Female	83	II	NA	NA	MSS	NA	NA	NA	NA	TCGA
TCGA-AG-3883	Male	69	I	NA	NA	MSS	NA	NA	NA	NA	TCGA
TCGA-EI-6511	Male	52	III	NA	NA	MSS	NA	white	NA	NA	TCGA
TCGA-DC-6155	Female	31	III	NA	NA	MSS	NA	white	NA	NA	TCGA
TCGA-AG-3893	Male	74	III	NA	NA	MSS	NA	NA	NA	NA	TCGA
TCGA-AG-A00Y	Male	68	II	NA	NA	MSS	NA	NA	NA	NA	TCGA
TCGA-DY-A0XA	Female	57	II	NA	NA	MSS	NA	white	NA	NA	TCGA
TCGA-AG-3890	Male	62	I	NA	NA	MSS	NA	NA	NA	NA	TCGA
TCGA-EI-6882	Male	59	II	NA	NA	MSI-H	NA	white	NA	NA	TCGA
TCGA-EI-6506	Female	78	II	NA	NA	MSS	NA	white	NA	NA	TCGA
TCGA-AG-3902	Male	61	II	NA	NA	MSS	NA	NA	NA	NA	TCGA
TCGA-AH-6643	Male	50	III	NA	NA	MSS	NA	white	NA	NA	TCGA
TCGA-CI-6622	Male	74	II	NA	NA	MSS	NA	white	NA	NA	TCGA
TCGA-AF-A56L	Female	48	III	NA	NA	NA	NA	black or african american	NA	NA	TCGA
TCGA-AG-3594	Male	77	II	NA	NA	MSS	NA	NA	NA	NA	TCGA
TCGA-AF-A56K	Male	56	II	NA	NA	NA	NA	black or african american	NA	NA	TCGA
TCGA-AG-A01J	Female	59	II	NA	NA	MSS	NA	NA	NA	NA	TCGA
TCGA-DC-4749	Male	57	I	NA	NA	MSS	NA	white	NA	NA	TCGA
TCGA-DY-A1DF	Female	73	III	NA	NA	MSI-L	NA	white	NA	NA	TCGA
TCGA-F5-6465	Female	64	II	NA	NA	MSS	NA	white	NA	NA	TCGA
TCGA-CI-6620	Female	41	IV	NA	NA	MSS	NA	white	NA	NA	TCGA
TCGA-EI-6884	Male	71	III	NA	NA	MSS	NA	white	NA	NA	TCGA
TCGA-AG-3584	Male	60	IV	NA	NA	MSS	NA	NA	NA	NA	TCGA
TCGA-EI-7004	Female	37	NA	NA	NA	MSS	NA	white	NA	NA	TCGA
TCGA-AG-A002	Male	35	I	NA	NA	MSS	NA	NA	NA	NA	TCGA
TCGA-AF-3400	Male	54	II	NA	NA	MSS	NA	white	NA	NA	TCGA
TCGA-F5-6811	Female	72	II	NA	NA	MSI-L	NA	white	NA	NA	TCGA
TCGA-AG-3591	Female	66	II	NA	NA	MSS	NA	NA	NA	NA	TCGA
TCGA-CL-4957	Female	79	NA	NA	NA	MSS	NA	NA	NA	NA	TCGA
TCGA-F5-6812	Male	67	II	NA	NA	MSS	NA	white	NA	NA	TCGA
TCGA-AG-3885	Female	71	III	NA	NA	MSS	NA	NA	NA	NA	TCGA
TCGA-AG-3727	Female	78	III	NA	NA	MSS	NA	NA	NA	NA	TCGA
TCGA-DC-5869	Female	62	III	NA	NA	MSS	NA	black or african american	NA	NA	TCGA
TCGA-AF-6655	Male	66	III	NA	NA	MSS	NA	white	NA	NA	TCGA
TCGA-AG-A02X	Male	77	I	NA	NA	MSS	NA	NA	NA	NA	TCGA
TCGA-AG-A008	Female	50	I	NA	NA	MSS	NA	NA	NA	NA	TCGA
TCGA-AG-A00C	Female	49	III	NA	NA	MSS	NA	NA	NA	NA	TCGA

## Sheet: Texas
Tumor_Sample_Barcode	Sex	Age	Stage	Differentiation	TNM Stage	MSI Status	Tumor Site	Race	OS	OS.time	Study	SAMPLE_TYPE
coad_caseccc_11843	Male	NA	IV	NA	NA	MSS	Colon	African American	NA	NA	Texas	Primary
coad_caseccc_15937	Male	NA	IV	NA	NA	MSS	Liver	African American	NA	NA	Texas	Metastasis
coad_caseccc_7525	Male	NA	IV	NA	NA	MSS	Liver	African American	NA	NA	Texas	Metastasis
coad_caseccc_9041	Female	NA	IV	NA	NA	MSS	Colon	African American	NA	NA	Texas	Primary
coad_caseccc_8685a	Female	NA	IV	NA	NA	MSS	Colon	African American	NA	NA	Texas	Primary
coad_caseccc_11835	Female	NA	IV	NA	NA	MSS	Colon	African American	NA	NA	Texas	Primary
coad_caseccc_11893	Female	NA	IV	NA	NA	MSS	Colon	African American	NA	NA	Texas	Primary
coad_caseccc_15807	Male	NA	IV	NA	NA	MSS	Colon	African American	NA	NA	Texas	Primary
coad_caseccc_9347	Female	NA	IV	NA	NA	MSS	Colon	African American	NA	NA	Texas	Primary
coad_caseccc_9339	Female	NA	IV	NA	NA	MSS	Colon	African American	NA	NA	Texas	Primary
coad_caseccc_15861	Female	NA	IV	NA	NA	MSS	Liver	African American	NA	NA	Texas	Metastasis
coad_caseccc_9587	Female	NA	IV	NA	NA	MSS	Colon	African American	NA	NA	Texas	Primary
coad_caseccc_5804	Female	NA	IV	NA	NA	MSS	Colon	African American	NA	NA	Texas	Primary
coad_caseccc_15960	Male	NA	IV	NA	NA	MSS	Colon	African American	NA	NA	Texas	Primary
coad_caseccc_8705a	Female	NA	IV	NA	NA	MSS	Colon	African American	NA	NA	Texas	Primary
coad_caseccc_13260	Male	NA	IV	NA	NA	MSS	Liver	African American	NA	NA	Texas	Metastasis
coad_caseccc_15927	Male	NA	IV	NA	NA	MSS	Liver	African American	NA	NA	Texas	Metastasis
coad_caseccc_15972	Male	NA	IV	NA	NA	MSS	Colon	African American	NA	NA	Texas	Primary
coad_caseccc_15919	Female	NA	IV	NA	NA	MSS	Liver	African American	NA	NA	Texas	Metastasis
coad_caseccc_2089	Female	NA	IV	NA	NA	MSS	Colon	African American	NA	NA	Texas	Primary
coad_caseccc_9029	Male	NA	IV	NA	NA	MSS	Colon	African American	NA	NA	Texas	Primary
coad_caseccc_11604	Female	NA	IV	NA	NA	MSS	Colon	African American	NA	NA	Texas	Primary
coad_caseccc_11677	Male	NA	IV	NA	NA	MSS	Colon	African American	NA	NA	Texas	Primary
coad_caseccc_11027	Female	NA	III	NA	NA	MSS	Colon	African American	NA	NA	Texas	Primary
coad_caseccc_15931	Male	NA	IV	NA	NA	MSS	Liver	African American	NA	NA	Texas	Metastasis
coad_caseccc_15873	Male	NA	IV	NA	NA	MSS	Colon	African American	NA	NA	Texas	Primary
coad_caseccc_5363	Male	NA	IV	NA	NA	MSS	Colon	African American	NA	NA	Texas	Primary
coad_caseccc_15245	Female	NA	IV	NA	NA	MSS	Liver	African American	NA	NA	Texas	Metastasis
coad_caseccc_15968	Male	NA	IV	NA	NA	MSS	Colon	African American	NA	NA	Texas	Primary

## Sheet: Baylor
Tumor_Sample_Barcode	Sex	Age	Stage	Differentiation	TNM Stage	MSI Status	Tumor Site	Race	OS	OS.time	Study	DFS_STATUS	DFS_MONTHS
01CO001	Male	61	III	NA	NA	MSS	Sigmoid Colon	NA	0	32	Baylor	0	32
01CO005	Female	70	II	NA	NA	MSS	Sigmoid Colon	NA	1	44	Baylor	0	NA
01CO006	Female	75	III	NA	NA	MSS	Ascending Colon	NA	0	30	Baylor	1	29
01CO008	Female	54	II	NA	NA	MSS	Descending Colon	NA	0	31	Baylor	1	NA
01CO013	Male	58	I	NA	NA	MSS	Sigmoid Colon	NA	0	13	Baylor	0	13
01CO014	Female	78	III	NA	NA	MSI-H	Hepatix Flexure	NA	0	31	Baylor	1	32
01CO015	Male	89	I	NA	NA	MSS	Cecum	NA	0	31	Baylor	0	31
01CO019	Female	63	III	NA	NA	MSS	Sigmoid Colon	NA	0	30	Baylor	1	16
01CO022	Female	77	I	NA	NA	MSI-H	Cecum	NA	0	31	Baylor	0	31
05CO002	Female	NA	III	NA	NA	MSS	Sigmoid Colon	NA	0	29	Baylor	0	29
05CO003	Male	NA	II	NA	NA	MSI-H	Ascending Colon	NA	0	27	Baylor	0	27
05CO004	Female	40	III	NA	NA	NA	Sigmoid Colon	NA	0	31	Baylor	0	31
05CO006	Female	83	III	NA	NA	MSI-H	Cecum	NA	0	27	Baylor	0	27
05CO007	Female	85	III	NA	NA	MSI-H	Sigmoid Colon	NA	0	30	Baylor	0	30
05CO011	Male	39	II	NA	NA	MSS	Sigmoid Colon	NA	0	32	Baylor	0	32
05CO015	Female	74	II	NA	NA	MSI-H	Ascending Colon	NA	1	11	Baylor	0	NA
05CO020	Female	93	II	NA	NA	MSS	Cecum	NA	0	31	Baylor	0	31
05CO026	Female	70	III	NA	NA	MSS	Splenic Flexure	NA	0	26	Baylor	0	26
05CO028	Female	61	I	NA	NA	MSS	Ascending Colon	NA	0	27	Baylor	0	27
05CO029	Female	55	II	NA	NA	MSS	Hepatix Flexure	NA	0	30	Baylor	0	30
05CO032	Male	79	III	NA	NA	MSI-H	Ascending Colon	NA	0	28	Baylor	0	28
05CO033	Male	61	III	NA	NA	MSS	Cecum	NA	0	28	Baylor	1	13
05CO034	Female	55	III	NA	NA	MSS	Cecum	NA	0	31	Baylor	0	31
05CO035	Female	64	II	NA	NA	MSS	Ascending Colon	NA	0	30	Baylor	0	30
05CO037	Male	50	II	NA	NA	MSI-H	Sigmoid Colon	NA	0	28	Baylor	0	28
05CO039	Male	74	II	NA	NA	MSI-H	Ascending Colon	NA	1	18	Baylor	0	NA
05CO041	Female	79	II	NA	NA	MSI-H	Ascending Colon	NA	0	30	Baylor	0	30
05CO044	Female	71	II	NA	NA	MSI-H	Descending Colon	NA	0	30	Baylor	0	30
05CO045	Female	75	III	NA	NA	MSS	Ascending Colon	NA	0	29	Baylor	0	29
05CO047	Male	56	I	NA	NA	MSS	Sigmoid Colon	NA	0	29	Baylor	0	29
05CO048	Female	78	III	NA	NA	MSI-H	Ascending Colon	NA	0	28	Baylor	0	28
05CO049	Male	88	II	NA	NA	MSS	Hepatix Flexure	NA	0	27	Baylor	0	27
05CO050	Female	67	III	NA	NA	MSI-H	Cecum	NA	0	25	Baylor	0	25
05CO053	Male	52	II	NA	NA	MSS	Cecum	NA	0	30	Baylor	0	30
05CO054	Male	86	I	NA	NA	MSS	Cecum	NA	0	30	Baylor	0	30
06CO001	Male	75	III	NA	NA	MSS	Ascending Colon	NA	0	7	Baylor	1	NA
06CO002	Female	73	III	NA	NA	MSS	Sigmoid Colon	NA	0	27	Baylor	0	27
09CO005	Female	69	III	NA	NA	MSS	Cecum	NA	0	24	Baylor	NA	NA
09CO006	Male	87	I	NA	NA	MSS	Ascending Colon	NA	0	3	Baylor	NA	NA
09CO008	Male	54	III	NA	NA	MSS	Cecum	NA	0	28	Baylor	0	28
09CO011	Female	75	I	NA	NA	MSS	Cecum	NA	0	20	Baylor	0	20
09CO013	Male	50	III	NA	NA	MSS	Cecum	NA	0	15	Baylor	NA	NA
09CO014	Male	67	II	NA	NA	MSS	Ascending Colon	NA	0	27	Baylor	0	27
09CO015	Male	69	III	NA	NA	MSS	Cecum	NA	0	30	Baylor	0	30
09CO018	Female	53	III	NA	NA	MSS	Sigmoid Colon	NA	0	23	Baylor	0	23
09CO019	Male	88	I	NA	NA	MSS	Hepatix Flexure	NA	0	17	Baylor	0	17
09CO022	Female	72	II	NA	NA	MSS	Cecum	NA	0	26	Baylor	0	26
11CO005	Female	66	III	NA	NA	MSS	Sigmoid Colon	NA	0	32	Baylor	0	32
11CO007	Female	64	II	NA	NA	MSI-H	Ascending Colon	NA	0	31	Baylor	0	31
11CO008	Female	67	III	NA	NA	MSS	Sigmoid Colon	NA	0	32	Baylor	0	32
11CO010	Female	59	II	NA	NA	MSS	Ascending Colon	NA	0	31	Baylor	0	31
11CO018	Male	74	II	NA	NA	MSI-H	Hepatix Flexure	NA	0	31	Baylor	0	31
11CO019	Female	74	III	NA	NA	MSS	Cecum	NA	0	31	Baylor	0	31
11CO020	Male	55	III	NA	NA	MSS	Sigmoid Colon	NA	0	31	Baylor	0	31
11CO021	Female	75	IV	NA	NA	MSS	Sigmoid Colon	NA	1	8	Baylor	1	NA
11CO022	Male	72	IV	NA	NA	MSS	Sigmoid Colon	NA	0	32	Baylor	1	NA
11CO027	Female	55	II	NA	NA	MSS	Sigmoid Colon	NA	0	32	Baylor	0	32
11CO030	Female	55	II	NA	NA	MSS	Descending Colon	NA	0	31	Baylor	0	31
11CO031	Female	54	II	NA	NA	MSI-H	Descending Colon	NA	0	32	Baylor	0	32
11CO032	Male	58	III	NA	NA	MSS	Sigmoid Colon	NA	0	31	Baylor	0	31
11CO033	Male	55	II	NA	NA	MSI-H	Descending Colon	NA	0	32	Baylor	0	32
11CO036	Male	37	III	NA	NA	MSI-H	Ascending Colon	NA	0	30	Baylor	0	30
11CO037	Female	52	III	NA	NA	MSS	Sigmoid Colon	NA	0	31	Baylor	0	31
11CO039	Female	68	II	NA	NA	MSS	Sigmoid Colon	NA	0	32	Baylor	0	32
11CO042	Male	71	II	NA	NA	MSS	Splenic Flexure	NA	0	31	Baylor	0	31
11CO043	Female	67	II	NA	NA	MSS	Ascending Colon	NA	0	31	Baylor	0	31
11CO044	Female	69	IV	NA	NA	MSS	Ascending Colon	NA	1	20	Baylor	1	NA
11CO045	Female	71	III	NA	NA	MSS	Cecum	NA	0	32	Baylor	0	32
11CO047	Male	65	II	NA	NA	MSS	Sigmoid Colon	NA	0	32	Baylor	0	32
11CO048	Male	64	II	NA	NA	MSS	Cecum	NA	0	32	Baylor	0	32
11CO051	Female	61	II	NA	NA	MSI-H	Ascending Colon	NA	0	35	Baylor	0	35
11CO052	Female	66	III	NA	NA	MSS	Cecum	NA	1	18	Baylor	1	9
11CO053	Female	64	II	NA	NA	MSS	Descending Colon	NA	0	34	Baylor	0	34
11CO054	Female	66	II	NA	NA	MSS	Sigmoid Colon	NA	0	34	Baylor	0	34
11CO057	Male	74	III	NA	NA	MSS	Ascending Colon	NA	0	33	Baylor	0	33
11CO058	Female	56	II	NA	NA	MSS	Ascending Colon	NA	0	33	Baylor	0	33
11CO060	Female	72	II	NA	NA	MSS	Sigmoid Colon	NA	0	33	Baylor	0	33
11CO061	Female	48	II	NA	NA	MSI-H	Ascending Colon	NA	0	32	Baylor	0	32
11CO062	Male	75	IV	NA	NA	MSS	Ascending Colon	NA	0	32	Baylor	0	32
11CO070	Male	35	III	NA	NA	NA	Sigmoid Colon	NA	0	31	Baylor	0	31
11CO072	Female	65	III	NA	NA	MSS	Descending Colon	NA	0	11	Baylor	0	11
11CO077	Male	68	II	NA	NA	MSS	Descending Colon	NA	0	32	Baylor	1	31
11CO079	Female	75	III	NA	NA	MSS	Sigmoid Colon	NA	0	31	Baylor	0	31
14CO002	Male	63	II	NA	NA	MSS	Sigmoid Colon	NA	0	1	Baylor	0	1
14CO003	Female	75	III	NA	NA	MSI-H	Tranverse Colon	NA	0	42	Baylor	0	42
14CO005	Female	75	II	NA	NA	MSS	Cecum	NA	0	39	Baylor	0	39
15CO001	Female	57	III	NA	NA	MSS	Sigmoid Colon	NA	0	29	Baylor	0	29
15CO002	Female	53	II	NA	NA	MSS	Hepatix Flexure	NA	0	27	Baylor	0	27
16CO002	Male	68	III	NA	NA	MSS	Splenic Flexure	NA	0	35	Baylor	0	35
16CO003	Female	63	II	NA	NA	MSS	Sigmoid Colon	NA	0	31	Baylor	0	31
16CO006	Male	64	IV	NA	NA	MSS	Hepatix Flexure	NA	0	15	Baylor	1	NA
16CO011	Male	59	III	NA	NA	MSS	Ascending Colon	NA	0	35	Baylor	0	35
20CO001	Female	54	III	NA	NA	MSS	Ascending Colon	NA	0	29	Baylor	0	29
20CO003	Female	60	IV	NA	NA	MSI-H	Descending Colon	NA	1	26	Baylor	1	NA
20CO004	Male	56	III	NA	NA	MSS	Cecum	NA	0	29	Baylor	1	NA
20CO006	Male	58	IV	NA	NA	NA	Cecum	NA	0	26	Baylor	1	NA
20CO007	Male	55	II	NA	NA	MSS	Descending Colon	NA	0	23	Baylor	0	23
21CO006	Male	76	I	NA	NA	MSS	Sigmoid Colon	NA	0	31	Baylor	NA	NA
21CO007	Male	50	IV	NA	NA	MSS	Sigmoid Colon	NA	0	23	Baylor	NA	NA
22CO004	Male	52	II	NA	NA	MSS	Sigmoid Colon	NA	0	29	Baylor	0	29
22CO006	Female	57	III	NA	NA	MSI-H	Ascending Colon	NA	1	28	Baylor	1	22
27CO004	Female	51	III	NA	NA	MSS	Cecum	NA	0	36	Baylor	0	36
05CO005	Male	62	I	NA	NA	MSS	Sigmoid Colon	NA	NA	NA	Baylor	NA	NA
05CO014	Female	73	III	NA	NA	MSS	NA	NA	NA	NA	Baylor	NA	NA
05CO055	Female	54	III	NA	NA	MSS	Sigmoid Colon	NA	NA	NA	Baylor	NA	NA
11CO059	Female	83	II	NA	NA	MSI-H	Ascending Colon	NA	NA	NA	Baylor	NA	NA
13CO001	Male	70	III	NA	NA	NA	Sigmoid Colon	NA	NA	NA	Baylor	NA	NA
14CO001	Female	49	III	NA	NA	NA	Sigmoid Colon	NA	NA	NA	Baylor	NA	NA
16CO012	Female	74	I	NA	NA	MSS	Sigmoid Colon	NA	NA	NA	Baylor	NA	NA
24CO005	Female	41	III	NA	NA	MSS	Sigmoid Colon	NA	NA	NA	Baylor	NA	NA

## Sheet: Genetech
Tumor_Sample_Barcode	Sex	Age	Stage	Differentiation	TNM Stage	MSI Status	Tumor Site	Race	OS	OS.time	Study
587220	NA	NA	NA	NA	NA	MSI-H	NA	NA	NA	NA	Genetech
587222	NA	NA	NA	NA	NA	MSS	NA	NA	NA	NA	Genetech
587224	NA	NA	NA	NA	NA	MSI-H	NA	NA	NA	NA	Genetech
587226	NA	NA	NA	NA	NA	MSI-H	NA	NA	NA	NA	Genetech
587228	NA	NA	NA	NA	NA	MSI-H	NA	NA	NA	NA	Genetech
587230	NA	NA	NA	NA	NA	MSS	NA	NA	NA	NA	Genetech
587232	NA	NA	NA	NA	NA	MSS	NA	NA	NA	NA	Genetech
587234	NA	NA	NA	NA	NA	MSI-H	NA	NA	NA	NA	Genetech
587238	NA	NA	NA	NA	NA	MSI-H	NA	NA	NA	NA	Genetech
587242	NA	NA	NA	NA	NA	MSS	NA	NA	NA	NA	Genetech
587244	NA	NA	NA	NA	NA	MSS	NA	NA	NA	NA	Genetech
587246	NA	NA	NA	NA	NA	MSS	NA	NA	NA	NA	Genetech
587248	NA	NA	NA	NA	NA	MSS	NA	NA	NA	NA	Genetech
587254	NA	NA	NA	NA	NA	MSS	NA	NA	NA	NA	Genetech
587256	NA	NA	NA	NA	NA	MSI-H	NA	NA	NA	NA	Genetech
587260	NA	NA	NA	NA	NA	MSS	NA	NA	NA	NA	Genetech
587262	NA	NA	NA	NA	NA	MSS	NA	NA	NA	NA	Genetech
587264	NA	NA	NA	NA	NA	MSS	NA	NA	NA	NA	Genetech
587268	NA	NA	NA	NA	NA	MSS	NA	NA	NA	NA	Genetech
587270	NA	NA	NA	NA	NA	MSS	NA	NA	NA	NA	Genetech
587276	NA	NA	NA	NA	NA	MSS	NA	NA	NA	NA	Genetech
587278	NA	NA	NA	NA	NA	MSI-H	NA	NA	NA	NA	Genetech
587282	NA	NA	NA	NA	NA	MSS	NA	NA	NA	NA	Genetech
587284	NA	NA	NA	NA	NA	MSI-H	NA	NA	NA	NA	Genetech
587286	NA	NA	NA	NA	NA	MSS	NA	NA	NA	NA	Genetech
587288	NA	NA	NA	NA	NA	MSS	NA	NA	NA	NA	Genetech
587290	NA	NA	NA	NA	NA	MSS	NA	NA	NA	NA	Genetech
587292	NA	NA	NA	NA	NA	MSS	NA	NA	NA	NA	Genetech
587294	NA	NA	NA	NA	NA	MSS	NA	NA	NA	NA	Genetech
587298	NA	NA	NA	NA	NA	MSS	NA	NA	NA	NA	Genetech
587300	NA	NA	NA	NA	NA	MSS	NA	NA	NA	NA	Genetech
587302	NA	NA	NA	NA	NA	MSS	NA	NA	NA	NA	Genetech
587304	NA	NA	NA	NA	NA	MSS	NA	NA	NA	NA	Genetech
587306	NA	NA	NA	NA	NA	MSS	NA	NA	NA	NA	Genetech
587316	NA	NA	NA	NA	NA	MSI-H	NA	NA	NA	NA	Genetech
587318	NA	NA	NA	NA	NA	MSS	NA	NA	NA	NA	Genetech
587322	NA	NA	NA	NA	NA	MSS	NA	NA	NA	NA	Genetech
587328	NA	NA	NA	NA	NA	MSS	NA	NA	NA	NA	Genetech
587330	NA	NA	NA	NA	NA	MSS	NA	NA	NA	NA	Genetech
587332	NA	NA	NA	NA	NA	MSI-H	NA	NA	NA	NA	Genetech
587334	NA	NA	NA	NA	NA	MSS	NA	NA	NA	NA	Genetech
587336	NA	NA	NA	NA	NA	MSI-H	NA	NA	NA	NA	Genetech
587338	NA	NA	NA	NA	NA	MSI-H	NA	NA	NA	NA	Genetech
587340	NA	NA	NA	NA	NA	MSS	NA	NA	NA	NA	Genetech
587342	NA	NA	NA	NA	NA	MSI-H	NA	NA	NA	NA	Genetech
587344	NA	NA	NA	NA	NA	MSS	NA	NA	NA	NA	Genetech
587346	NA	NA	NA	NA	NA	MSS	NA	NA	NA	NA	Genetech
587348	NA	NA	NA	NA	NA	MSS	NA	NA	NA	NA	Genetech
587350	NA	NA	NA	NA	NA	MSI-H	NA	NA	NA	NA	Genetech
587352	NA	NA	NA	NA	NA	MSS	NA	NA	NA	NA	Genetech
587354	NA	NA	NA	NA	NA	MSS	NA	NA	NA	NA	Genetech
587356	NA	NA	NA	NA	NA	MSS	NA	NA	NA	NA	Genetech
587358	NA	NA	NA	NA	NA	MSS	NA	NA	NA	NA	Genetech
587360	NA	NA	NA	NA	NA	MSS	NA	NA	NA	NA	Genetech
587362	NA	NA	NA	NA	NA	MSS	NA	NA	NA	NA	Genetech
587364	NA	NA	NA	NA	NA	MSS	NA	NA	NA	NA	Genetech
587368	NA	NA	NA	NA	NA	MSS	NA	NA	NA	NA	Genetech
587370	NA	NA	NA	NA	NA	MSS	NA	NA	NA	NA	Genetech
587372	NA	NA	NA	NA	NA	MSS	NA	NA	NA	NA	Genetech
587374	NA	NA	NA	NA	NA	MSS	NA	NA	NA	NA	Genetech
587376	NA	NA	NA	NA	NA	MSS	NA	NA	NA	NA	Genetech
587378	NA	NA	NA	NA	NA	MSS	NA	NA	NA	NA	Genetech
587380	NA	NA	NA	NA	NA	MSS	NA	NA	NA	NA	Genetech
587382	NA	NA	NA	NA	NA	MSS	NA	NA	NA	NA	Genetech
587384	NA	NA	NA	NA	NA	MSS	NA	NA	NA	NA	Genetech
587386	NA	NA	NA	NA	NA	MSS	NA	NA	NA	NA	Genetech
587388	NA	NA	NA	NA	NA	MSS	NA	NA	NA	NA	Genetech
587390	NA	NA	NA	NA	NA	MSS	NA	NA	NA	NA	Genetech
587392	NA	NA	NA	NA	NA	MSS	NA	NA	NA	NA	Genetech
587394	NA	NA	NA	NA	NA	MSS	NA	NA	NA	NA	Genetech
587398	NA	NA	NA	NA	NA	MSS	NA	NA	NA	NA	Genetech
587400	NA	NA	NA	NA	NA	MSS	NA	NA	NA	NA	Genetech
587236	NA	NA	NA	NA	NA	MSS	NA	NA	NA	NA	Genetech
587326	NA	NA	NA	NA	NA	MSS	NA	NA	NA	NA	Genetech

## Sheet: Harvard
Tumor_Sample_Barcode	Sex	Age	Stage	Differentiation	TNM Stage	MSI Status	Tumor Site	Race	OS	OS.time	Study
coadread_dfci_2016_101	Female	69.3333	III	NA	NA	MSS	rectum	NA	NA	NA	Harvard
coadread_dfci_2016_101930	Female	83.5833	I	NA	NA	NA	ascending to trasverse colon	NA	NA	NA	Harvard
coadread_dfci_2016_102	Female	72.6667	II	NA	NA	MSI-H	ascending to trasverse colon	NA	NA	NA	Harvard
coadread_dfci_2016_103320	Female	71.0833	II	NA	NA	NA	cecum	NA	NA	NA	Harvard
coadread_dfci_2016_106	Female	67.4167	I	NA	NA	MSS	cecum	NA	NA	NA	Harvard
coadread_dfci_2016_108	Female	54.5833	III	NA	NA	MSS	splenic flexure to sigmoid colon	NA	NA	NA	Harvard
coadread_dfci_2016_110220	Female	81.1667	I	NA	NA	NA	rectum	NA	NA	NA	Harvard
coadread_dfci_2016_111	Female	71.3333	I	NA	NA	MSI-H	ascending to trasverse colon	NA	NA	NA	Harvard
coadread_dfci_2016_112	Female	62.0833	III	NA	NA	MSS	splenic flexure to sigmoid colon	NA	NA	NA	Harvard
coadread_dfci_2016_112874	Female	79.0833	II	NA	NA	NA	splenic flexure to sigmoid colon	NA	NA	NA	Harvard
coadread_dfci_2016_114	Female	76.25	III	NA	NA	MSS	ascending to trasverse colon	NA	NA	NA	Harvard
coadread_dfci_2016_1153	Female	66.4167	I	NA	NA	MSS	splenic flexure to sigmoid colon	NA	NA	NA	Harvard
coadread_dfci_2016_1156	Female	70.25	II	NA	NA	MSS	splenic flexure to sigmoid colon	NA	NA	NA	Harvard
coadread_dfci_2016_1157	Female	75.75	I	NA	NA	MSS	ascending to trasverse colon	NA	NA	NA	Harvard
coadread_dfci_2016_115875	Female	73.5	III	NA	NA	NA	ascending to trasverse colon	NA	NA	NA	Harvard
coadread_dfci_2016_116	Female	52.5833	NA	NA	NA	MSS	splenic flexure to sigmoid colon	NA	NA	NA	Harvard
coadread_dfci_2016_1160	Female	72	III	NA	NA	MSS	splenic flexure to sigmoid colon	NA	NA	NA	Harvard
coadread_dfci_2016_1161	Female	63.9167	II	NA	NA	MSI-H	splenic flexure to sigmoid colon	NA	NA	NA	Harvard
coadread_dfci_2016_1165	Female	63	I	NA	NA	MSS	rectum	NA	NA	NA	Harvard
coadread_dfci_2016_1167	Female	68.75	II	NA	NA	MSS	ascending to trasverse colon	NA	NA	NA	Harvard
coadread_dfci_2016_1170	Female	78.5	III	NA	NA	MSS	splenic flexure to sigmoid colon	NA	NA	NA	Harvard
coadread_dfci_2016_1183	Female	76.75	III	NA	NA	MSS	rectum	NA	NA	NA	Harvard
coadread_dfci_2016_1184	Female	68.0833	II	NA	NA	MSS	splenic flexure to sigmoid colon	NA	NA	NA	Harvard
coadread_dfci_2016_1185	Female	54.5833	I	NA	NA	MSS	rectum	NA	NA	NA	Harvard
coadread_dfci_2016_1187	Female	64.75	III	NA	NA	MSS	cecum	NA	NA	NA	Harvard
coadread_dfci_2016_1190	Female	64.9167	II	NA	NA	MSS	ascending to trasverse colon	NA	NA	NA	Harvard
coadread_dfci_2016_1191	Female	76.6667	I	NA	NA	MSS	rectum	NA	NA	NA	Harvard
coadread_dfci_2016_1193	Female	64.0833	III	NA	NA	MSS	ascending to trasverse colon	NA	NA	NA	Harvard
coadread_dfci_2016_1195	Female	64.6667	III	NA	NA	MSS	ascending to trasverse colon	NA	NA	NA	Harvard
coadread_dfci_2016_1196	Female	70.8333	NA	NA	NA	MSS	rectum	NA	NA	NA	Harvard
coadread_dfci_2016_1202	Female	58	I	NA	NA	MSI-H	cecum	NA	NA	NA	Harvard
coadread_dfci_2016_1204	Female	65.75	III	NA	NA	MSS	splenic flexure to sigmoid colon	NA	NA	NA	Harvard
coadread_dfci_2016_1205	Female	58.8333	IV	NA	NA	MSS	ascending to trasverse colon	NA	NA	NA	Harvard
coadread_dfci_2016_1206	Female	72.3333	III	NA	NA	MSS	splenic flexure to sigmoid colon	NA	NA	NA	Harvard
coadread_dfci_2016_1208	Female	56.9167	III	NA	NA	MSS	ascending to trasverse colon	NA	NA	NA	Harvard
coadread_dfci_2016_1212	Female	67	II	NA	NA	MSI-H	cecum	NA	NA	NA	Harvard
coadread_dfci_2016_1216	Female	56	IV	NA	NA	MSS	rectum	NA	NA	NA	Harvard
coadread_dfci_2016_1221	Female	77.6667	IV	NA	NA	MSS	ascending to trasverse colon	NA	NA	NA	Harvard
coadread_dfci_2016_1222	Female	71.9167	II	NA	NA	MSI-H	ascending to trasverse colon	NA	NA	NA	Harvard
coadread_dfci_2016_1224	Female	57.75	III	NA	NA	MSS	rectum	NA	NA	NA	Harvard
coadread_dfci_2016_1225	Female	75	II	NA	NA	MSI-H	ascending to trasverse colon	NA	NA	NA	Harvard
coadread_dfci_2016_1226	Female	65.3333	III	NA	NA	MSS	rectum	NA	NA	NA	Harvard
coadread_dfci_2016_1227	Female	62.6667	II	NA	NA	MSS	splenic flexure to sigmoid colon	NA	NA	NA	Harvard
coadread_dfci_2016_123	Female	50.4167	III	NA	NA	MSS	splenic flexure to sigmoid colon	NA	NA	NA	Harvard
coadread_dfci_2016_1230	Female	62.25	I	NA	NA	MSI-H	splenic flexure to sigmoid colon	NA	NA	NA	Harvard
coadread_dfci_2016_1231	Female	73.5	I	NA	NA	MSI-H	cecum	NA	NA	NA	Harvard
coadread_dfci_2016_1232	Female	72.6667	III	NA	NA	MSS	rectum	NA	NA	NA	Harvard
coadread_dfci_2016_1236	Female	66	I	NA	NA	MSS	rectum	NA	NA	NA	Harvard
coadread_dfci_2016_1240	Female	69	II	NA	NA	MSS	cecum	NA	NA	NA	Harvard
coadread_dfci_2016_1241	Female	68	II	NA	NA	MSI-H	cecum	NA	NA	NA	Harvard
coadread_dfci_2016_1244	Female	62.75	II	NA	NA	MSS	cecum	NA	NA	NA	Harvard
coadread_dfci_2016_1245	Female	56.25	III	NA	NA	MSS	splenic flexure to sigmoid colon	NA	NA	NA	Harvard
coadread_dfci_2016_1246	Female	70.6667	III	NA	NA	MSS	rectum	NA	NA	NA	Harvard
coadread_dfci_2016_1247	Female	68.5	I	NA	NA	MSS	rectum	NA	NA	NA	Harvard
coadread_dfci_2016_1249	Female	59.9167	I	NA	NA	MSS	splenic flexure to sigmoid colon	NA	NA	NA	Harvard
coadread_dfci_2016_1250	Female	78.4167	III	NA	NA	MSS	rectum	NA	NA	NA	Harvard
coadread_dfci_2016_1251	Female	63	III	NA	NA	MSS	cecum	NA	NA	NA	Harvard
coadread_dfci_2016_1254	Female	77.3333	II	NA	NA	MSS	rectum	NA	NA	NA	Harvard
coadread_dfci_2016_1262	Male	61.0833	I	NA	NA	MSS	rectum	NA	NA	NA	Harvard
coadread_dfci_2016_132	Female	69.1667	II	NA	NA	MSS	rectum	NA	NA	NA	Harvard
coadread_dfci_2016_134258	Female	73.0833	I	NA	NA	NA	ascending to trasverse colon	NA	NA	NA	Harvard
coadread_dfci_2016_140903	Female	72.1667	II	NA	NA	NA	ascending to trasverse colon	NA	NA	NA	Harvard
coadread_dfci_2016_142275	Female	61	I	NA	NA	NA	ascending to trasverse colon	NA	NA	NA	Harvard
coadread_dfci_2016_160282	Female	68.3333	II	NA	NA	NA	cecum	NA	NA	NA	Harvard
coadread_dfci_2016_162841	Female	81.5833	II	NA	NA	NA	ascending to trasverse colon	NA	NA	NA	Harvard
coadread_dfci_2016_164221	Female	72.6667	II	NA	NA	NA	rectum	NA	NA	NA	Harvard
coadread_dfci_2016_164668	Female	66.25	II	NA	NA	NA	splenic flexure to sigmoid colon	NA	NA	NA	Harvard
coadread_dfci_2016_165	Female	54.75	II	NA	NA	MSS	splenic flexure to sigmoid colon	NA	NA	NA	Harvard
coadread_dfci_2016_167191	Female	77.4167	II	NA	NA	NA	splenic flexure to sigmoid colon	NA	NA	NA	Harvard
coadread_dfci_2016_171816	Female	84.8333	I	NA	NA	NA	splenic flexure to sigmoid colon	NA	NA	NA	Harvard
coadread_dfci_2016_1742	Male	64	IV	NA	NA	MSS	splenic flexure to sigmoid colon	NA	NA	NA	Harvard
coadread_dfci_2016_1743	Male	72.1667	II	NA	NA	MSS	splenic flexure to sigmoid colon	NA	NA	NA	Harvard
coadread_dfci_2016_1745	Male	83.75	I	NA	NA	MSS	cecum	NA	NA	NA	Harvard
coadread_dfci_2016_1747	Male	77.3333	III	NA	NA	MSS	splenic flexure to sigmoid colon	NA	NA	NA	Harvard
coadread_dfci_2016_1748	Male	85.0833	II	NA	NA	MSI-H	ascending to trasverse colon	NA	NA	NA	Harvard
coadread_dfci_2016_1755	Male	74.8333	IV	NA	NA	MSS	cecum	NA	NA	NA	Harvard
coadread_dfci_2016_1760	Male	78.0833	III	NA	NA	MSS	splenic flexure to sigmoid colon	NA	NA	NA	Harvard
coadread_dfci_2016_1761	Male	78.9167	I	NA	NA	MSS	rectum	NA	NA	NA	Harvard
coadread_dfci_2016_1762	Male	69.5833	II	NA	NA	MSI-H	splenic flexure to sigmoid colon	NA	NA	NA	Harvard
coadread_dfci_2016_1767	Male	76	NA	NA	NA	MSS	rectum	NA	NA	NA	Harvard
coadread_dfci_2016_1771	Male	73.1667	III	NA	NA	MSS	cecum	NA	NA	NA	Harvard
coadread_dfci_2016_1772	Male	51.75	III	NA	NA	MSS	rectum	NA	NA	NA	Harvard
coadread_dfci_2016_1791	Male	68.3333	III	NA	NA	MSI-H	cecum	NA	NA	NA	Harvard
coadread_dfci_2016_1794	Male	85.75	I	NA	NA	MSS	cecum	NA	NA	NA	Harvard
coadread_dfci_2016_1797	Male	79.8333	NA	NA	NA	MSS	splenic flexure to sigmoid colon	NA	NA	NA	Harvard
coadread_dfci_2016_1798	Male	75.75	I	NA	NA	MSS	rectum	NA	NA	NA	Harvard
coadread_dfci_2016_18	Female	59.0833	I	NA	NA	MSS	rectum	NA	NA	NA	Harvard
coadread_dfci_2016_180077	Female	73.5	III	NA	NA	NA	rectum	NA	NA	NA	Harvard
coadread_dfci_2016_1803	Male	63	NA	NA	NA	MSS	rectum	NA	NA	NA	Harvard
coadread_dfci_2016_1804	Male	76.1667	III	NA	NA	MSS	rectum	NA	NA	NA	Harvard
coadread_dfci_2016_182584	Female	74.75	III	NA	NA	NA	splenic flexure to sigmoid colon	NA	NA	NA	Harvard
coadread_dfci_2016_183221	Female	73.5	IV	NA	NA	NA	splenic flexure to sigmoid colon	NA	NA	NA	Harvard
coadread_dfci_2016_1844	Male	72.5833	III	NA	NA	MSS	cecum	NA	NA	NA	Harvard
coadread_dfci_2016_1845	Male	79.1667	I	NA	NA	MSS	rectum	NA	NA	NA	Harvard
coadread_dfci_2016_1848	Male	77.8333	II	NA	NA	MSS	ascending to trasverse colon	NA	NA	NA	Harvard
coadread_dfci_2016_1849	Male	79.25	III	NA	NA	MSI-H	ascending to trasverse colon	NA	NA	NA	Harvard
coadread_dfci_2016_1854	Male	79.9167	I	NA	NA	MSS	rectum	NA	NA	NA	Harvard
coadread_dfci_2016_186	Female	70.75	II	NA	NA	MSS	splenic flexure to sigmoid colon	NA	NA	NA	Harvard
coadread_dfci_2016_189255	Female	77.1667	II	NA	NA	NA	ascending to trasverse colon	NA	NA	NA	Harvard
coadread_dfci_2016_191	Female	70.8333	IV	NA	NA	MSS	cecum	NA	NA	NA	Harvard
coadread_dfci_2016_193667	Female	73.0833	II	NA	NA	NA	splenic flexure to sigmoid colon	NA	NA	NA	Harvard
coadread_dfci_2016_195	Female	71.9167	I	NA	NA	MSS	ascending to trasverse colon	NA	NA	NA	Harvard
coadread_dfci_2016_196972	Female	69.5833	III	NA	NA	NA	cecum	NA	NA	NA	Harvard
coadread_dfci_2016_197	Female	67.5833	II	NA	NA	MSI-H	ascending to trasverse colon	NA	NA	NA	Harvard
coadread_dfci_2016_197908	Female	83.3333	III	NA	NA	NA	ascending to trasverse colon	NA	NA	NA	Harvard
coadread_dfci_2016_20	Female	51.8333	III	NA	NA	MSS	ascending to trasverse colon	NA	NA	NA	Harvard
coadread_dfci_2016_201263	Female	72.5	I	NA	NA	NA	ascending to trasverse colon	NA	NA	NA	Harvard
coadread_dfci_2016_202	Female	53.8333	III	NA	NA	MSS	rectum	NA	NA	NA	Harvard
coadread_dfci_2016_204	Female	65.4167	IV	NA	NA	MSS	splenic flexure to sigmoid colon	NA	NA	NA	Harvard
coadread_dfci_2016_207	Female	72.8333	II	NA	NA	MSI-H	ascending to trasverse colon	NA	NA	NA	Harvard
coadread_dfci_2016_207430	Female	84.5	II	NA	NA	NA	ascending to trasverse colon	NA	NA	NA	Harvard
coadread_dfci_2016_213	Female	61.25	III	NA	NA	MSS	cecum	NA	NA	NA	Harvard
coadread_dfci_2016_214060	Female	76.8333	II	NA	NA	NA	ascending to trasverse colon	NA	NA	NA	Harvard
coadread_dfci_2016_214901	Female	83.3333	I	NA	NA	NA	splenic flexure to sigmoid colon	NA	NA	NA	Harvard
coadread_dfci_2016_2197	Male	67.1667	II	NA	NA	MSI-H	ascending to trasverse colon	NA	NA	NA	Harvard
coadread_dfci_2016_22	Female	74	I	NA	NA	MSS	cecum	NA	NA	NA	Harvard
coadread_dfci_2016_2214	Male	76.8333	IV	NA	NA	MSS	ascending to trasverse colon	NA	NA	NA	Harvard
coadread_dfci_2016_222	Female	66.5	III	NA	NA	MSS	rectum	NA	NA	NA	Harvard
coadread_dfci_2016_2220	Male	80	NA	NA	NA	MSS	ascending to trasverse colon	NA	NA	NA	Harvard
coadread_dfci_2016_2225	Male	82.5	IV	NA	NA	MSS	ascending to trasverse colon	NA	NA	NA	Harvard
coadread_dfci_2016_2227	Male	70	NA	NA	NA	MSI-H	ascending to trasverse colon	NA	NA	NA	Harvard
coadread_dfci_2016_223	Female	61.5	I	NA	NA	MSS	splenic flexure to sigmoid colon	NA	NA	NA	Harvard
coadread_dfci_2016_224	Female	72.5	I	NA	NA	MSS	ascending to trasverse colon	NA	NA	NA	Harvard
coadread_dfci_2016_224049	Female	84.9167	NA	NA	NA	NA	rectum	NA	NA	NA	Harvard
coadread_dfci_2016_2247	Male	70.9167	II	NA	NA	MSS	cecum	NA	NA	NA	Harvard
coadread_dfci_2016_2250	Male	62.0833	III	NA	NA	MSS	ascending to trasverse colon	NA	NA	NA	Harvard
coadread_dfci_2016_2252	Male	68.9167	IV	NA	NA	MSS	rectum	NA	NA	NA	Harvard
coadread_dfci_2016_2257	Male	79.5	II	NA	NA	MSI-H	cecum	NA	NA	NA	Harvard
coadread_dfci_2016_2259	Male	75.3333	I	NA	NA	MSS	ascending to trasverse colon	NA	NA	NA	Harvard
coadread_dfci_2016_2260	Male	65	III	NA	NA	MSS	ascending to trasverse colon	NA	NA	NA	Harvard
coadread_dfci_2016_2261	Male	68.9167	I	NA	NA	MSS	rectum	NA	NA	NA	Harvard
coadread_dfci_2016_2262	Male	76.0833	NA	NA	NA	MSS	splenic flexure to sigmoid colon	NA	NA	NA	Harvard
coadread_dfci_2016_2263	Male	79.1667	II	NA	NA	MSS	cecum	NA	NA	NA	Harvard
coadread_dfci_2016_2265	Male	63.6667	III	NA	NA	MSS	cecum	NA	NA	NA	Harvard
coadread_dfci_2016_2266	Male	78.6667	NA	NA	NA	MSS	cecum	NA	NA	NA	Harvard
coadread_dfci_2016_2269	Male	73	I	NA	NA	MSS	splenic flexure to sigmoid colon	NA	NA	NA	Harvard
coadread_dfci_2016_2270	Male	78.8333	NA	NA	NA	MSS	cecum	NA	NA	NA	Harvard
coadread_dfci_2016_227039	Female	82.3333	II	NA	NA	NA	ascending to trasverse colon	NA	NA	NA	Harvard
coadread_dfci_2016_2271	Male	56.1667	II	NA	NA	MSS	ascending to trasverse colon	NA	NA	NA	Harvard
coadread_dfci_2016_2272	Male	81.5	III	NA	NA	MSS	ascending to trasverse colon	NA	NA	NA	Harvard
coadread_dfci_2016_2279	Male	65.4167	II	NA	NA	MSS	splenic flexure to sigmoid colon	NA	NA	NA	Harvard
coadread_dfci_2016_228	Female	69.25	III	NA	NA	MSS	ascending to trasverse colon	NA	NA	NA	Harvard
coadread_dfci_2016_2281	Male	80.25	II	NA	NA	MSI-H	ascending to trasverse colon	NA	NA	NA	Harvard
coadread_dfci_2016_2283	Male	70.4167	NA	NA	NA	MSS	rectum	NA	NA	NA	Harvard
coadread_dfci_2016_2284	Male	56.3333	III	NA	NA	MSS	rectum	NA	NA	NA	Harvard
coadread_dfci_2016_2289	Male	88.0833	II	NA	NA	MSS	cecum	NA	NA	NA	Harvard
coadread_dfci_2016_229	Female	65.8333	I	NA	NA	MSS	rectum	NA	NA	NA	Harvard
coadread_dfci_2016_229051	Female	77.9167	II	NA	NA	NA	ascending to trasverse colon	NA	NA	NA	Harvard
coadread_dfci_2016_229707	Female	67.9167	III	NA	NA	NA	cecum	NA	NA	NA	Harvard
coadread_dfci_2016_2303	Male	60.0833	II	NA	NA	MSS	cecum	NA	NA	NA	Harvard
coadread_dfci_2016_2304	Male	77	I	NA	NA	MSS	ascending to trasverse colon	NA	NA	NA	Harvard
coadread_dfci_2016_230737	Female	76.25	II	NA	NA	NA	splenic flexure to sigmoid colon	NA	NA	NA	Harvard
coadread_dfci_2016_231	Female	58.75	IV	NA	NA	MSS	ascending to trasverse colon	NA	NA	NA	Harvard
coadread_dfci_2016_2323	Male	79	NA	NA	NA	MSS	ascending to trasverse colon	NA	NA	NA	Harvard
coadread_dfci_2016_233366	Female	80	III	NA	NA	NA	ascending to trasverse colon	NA	NA	NA	Harvard
coadread_dfci_2016_2342	Female	52.9167	NA	NA	NA	MSS	rectum	NA	NA	NA	Harvard
coadread_dfci_2016_2354	Female	73.0833	I	NA	NA	MSI-H	rectum	NA	NA	NA	Harvard
coadread_dfci_2016_2359	Female	57.3333	I	NA	NA	MSS	ascending to trasverse colon	NA	NA	NA	Harvard
coadread_dfci_2016_2364	Female	69.9167	III	NA	NA	MSS	rectum	NA	NA	NA	Harvard
coadread_dfci_2016_2365	Female	69.8333	II	NA	NA	MSS	rectum	NA	NA	NA	Harvard
coadread_dfci_2016_2366	Female	61.3333	III	NA	NA	MSS	rectum	NA	NA	NA	Harvard
coadread_dfci_2016_2367	Female	66.25	IV	NA	NA	MSS	ascending to trasverse colon	NA	NA	NA	Harvard
coadread_dfci_2016_236849	Female	82.75	III	NA	NA	NA	rectum	NA	NA	NA	Harvard
coadread_dfci_2016_2369	Female	47.9167	III	NA	NA	MSS	rectum	NA	NA	NA	Harvard
coadread_dfci_2016_2370	Female	58.25	III	NA	NA	MSS	ascending to trasverse colon	NA	NA	NA	Harvard
coadread_dfci_2016_2372	Female	64.5833	II	NA	NA	MSS	cecum	NA	NA	NA	Harvard
coadread_dfci_2016_237641	Female	69.1667	II	NA	NA	NA	ascending to trasverse colon	NA	NA	NA	Harvard
coadread_dfci_2016_2379	Female	67.1667	II	NA	NA	MSI-H	ascending to trasverse colon	NA	NA	NA	Harvard
coadread_dfci_2016_237969	Female	88.5833	I	NA	NA	NA	ascending to trasverse colon	NA	NA	NA	Harvard
coadread_dfci_2016_2384	Female	61.9167	III	NA	NA	MSS	splenic flexure to sigmoid colon	NA	NA	NA	Harvard
coadread_dfci_2016_2388	Female	47.25	III	NA	NA	MSS	rectum	NA	NA	NA	Harvard
coadread_dfci_2016_2389	Female	70.25	III	NA	NA	MSS	rectum	NA	NA	NA	Harvard
coadread_dfci_2016_2394	Female	71	III	NA	NA	MSS	rectum	NA	NA	NA	Harvard
coadread_dfci_2016_2397	Female	68.3333	I	NA	NA	MSS	ascending to trasverse colon	NA	NA	NA	Harvard
coadread_dfci_2016_2398	Female	70.6667	II	NA	NA	MSS	splenic flexure to sigmoid colon	NA	NA	NA	Harvard
coadread_dfci_2016_24	Female	68.8333	I	NA	NA	MSS	splenic flexure to sigmoid colon	NA	NA	NA	Harvard
coadread_dfci_2016_240	Female	72.5	IV	NA	NA	MSS	rectum	NA	NA	NA	Harvard
coadread_dfci_2016_2400	Female	69.3333	I	NA	NA	MSS	rectum	NA	NA	NA	Harvard
coadread_dfci_2016_2406	Female	58.3333	II	NA	NA	MSS	rectum	NA	NA	NA	Harvard
coadread_dfci_2016_2410	Female	51.8333	II	NA	NA	MSS	ascending to trasverse colon	NA	NA	NA	Harvard
coadread_dfci_2016_2413	Female	56.1667	II	NA	NA	MSS	splenic flexure to sigmoid colon	NA	NA	NA	Harvard
coadread_dfci_2016_2416	Female	70.9167	II	NA	NA	MSS	cecum	NA	NA	NA	Harvard
coadread_dfci_2016_241681	Female	81.75	III	NA	NA	NA	splenic flexure to sigmoid colon	NA	NA	NA	Harvard
coadread_dfci_2016_2417	Female	58.75	II	NA	NA	MSS	ascending to trasverse colon	NA	NA	NA	Harvard
coadread_dfci_2016_2418	Female	70.6667	I	NA	NA	MSS	rectum	NA	NA	NA	Harvard
coadread_dfci_2016_2423	Female	59.3333	II	NA	NA	MSS	splenic flexure to sigmoid colon	NA	NA	NA	Harvard
coadread_dfci_2016_242594	Female	84.3333	IV	NA	NA	NA	ascending to trasverse colon	NA	NA	NA	Harvard
coadread_dfci_2016_2429	Female	59.1667	I	NA	NA	MSS	rectum	NA	NA	NA	Harvard
coadread_dfci_2016_2430	Female	66.9167	III	NA	NA	MSS	cecum	NA	NA	NA	Harvard
coadread_dfci_2016_2434	Female	56.4167	III	NA	NA	MSS	rectum	NA	NA	NA	Harvard
coadread_dfci_2016_2438	Female	56.5	II	NA	NA	MSS	rectum	NA	NA	NA	Harvard
coadread_dfci_2016_2439	Female	71.8333	II	NA	NA	MSS	splenic flexure to sigmoid colon	NA	NA	NA	Harvard
coadread_dfci_2016_2441	Female	75	I	NA	NA	MSS	rectum	NA	NA	NA	Harvard
coadread_dfci_2016_2445	Female	64.25	III	NA	NA	MSS	rectum	NA	NA	NA	Harvard
coadread_dfci_2016_2448	Female	68.5833	II	NA	NA	MSI-H	cecum	NA	NA	NA	Harvard
coadread_dfci_2016_2454	Male	66.8333	II	NA	NA	MSS	splenic flexure to sigmoid colon	NA	NA	NA	Harvard
coadread_dfci_2016_2455	Female	66.5	II	NA	NA	MSS	splenic flexure to sigmoid colon	NA	NA	NA	Harvard
coadread_dfci_2016_2457	Female	75.0833	IV	NA	NA	MSS	cecum	NA	NA	NA	Harvard
coadread_dfci_2016_2458	Female	62.6667	II	NA	NA	MSS	splenic flexure to sigmoid colon	NA	NA	NA	Harvard
coadread_dfci_2016_250	Female	56.6667	II	NA	NA	MSS	cecum	NA	NA	NA	Harvard
coadread_dfci_2016_251	Female	58.1667	I	NA	NA	MSS	ascending to trasverse colon	NA	NA	NA	Harvard
coadread_dfci_2016_251808	Female	77.25	I	NA	NA	NA	rectum	NA	NA	NA	Harvard
coadread_dfci_2016_253	Female	70.5	II	NA	NA	MSS	cecum	NA	NA	NA	Harvard
coadread_dfci_2016_255	Female	64	III	NA	NA	MSS	rectum	NA	NA	NA	Harvard
coadread_dfci_2016_256	Female	67	IV	NA	NA	MSS	ascending to trasverse colon	NA	NA	NA	Harvard
coadread_dfci_2016_2564	Female	62.75	II	NA	NA	MSI-H	cecum	NA	NA	NA	Harvard
coadread_dfci_2016_2565	Female	66.25	I	NA	NA	MSS	splenic flexure to sigmoid colon	NA	NA	NA	Harvard
coadread_dfci_2016_2568	Female	58.75	IV	NA	NA	MSS	cecum	NA	NA	NA	Harvard
coadread_dfci_2016_2582	Female	71.8333	IV	NA	NA	MSS	ascending to trasverse colon	NA	NA	NA	Harvard
coadread_dfci_2016_259101	Female	68.0833	II	NA	NA	NA	ascending to trasverse colon	NA	NA	NA	Harvard
coadread_dfci_2016_261	Female	69.8333	II	NA	NA	MSI-H	ascending to trasverse colon	NA	NA	NA	Harvard
coadread_dfci_2016_2621	Female	63.75	I	NA	NA	MSS	splenic flexure to sigmoid colon	NA	NA	NA	Harvard
coadread_dfci_2016_262114	Female	84.5	IV	NA	NA	NA	rectum	NA	NA	NA	Harvard
coadread_dfci_2016_2624	Female	72.9167	II	NA	NA	MSI-H	ascending to trasverse colon	NA	NA	NA	Harvard
coadread_dfci_2016_2635	Female	72.9167	III	NA	NA	MSS	splenic flexure to sigmoid colon	NA	NA	NA	Harvard
coadread_dfci_2016_2641	Female	74.6667	II	NA	NA	MSI-H	splenic flexure to sigmoid colon	NA	NA	NA	Harvard
coadread_dfci_2016_2647	Female	68	I	NA	NA	MSS	rectum	NA	NA	NA	Harvard
coadread_dfci_2016_2664	Male	69.5	II	NA	NA	MSS	ascending to trasverse colon	NA	NA	NA	Harvard
coadread_dfci_2016_2674	Male	72.4167	I	NA	NA	MSS	cecum	NA	NA	NA	Harvard
coadread_dfci_2016_267922	Female	76.9167	I	NA	NA	NA	ascending to trasverse colon	NA	NA	NA	Harvard
coadread_dfci_2016_270033	Female	68.75	I	NA	NA	NA	splenic flexure to sigmoid colon	NA	NA	NA	Harvard
coadread_dfci_2016_270588	Female	68.1667	II	NA	NA	NA	splenic flexure to sigmoid colon	NA	NA	NA	Harvard
coadread_dfci_2016_2759	Female	64.9167	I	NA	NA	MSS	rectum	NA	NA	NA	Harvard
coadread_dfci_2016_2760	Female	67.0833	III	NA	NA	MSS	rectum	NA	NA	NA	Harvard
coadread_dfci_2016_2762	Female	75.8333	III	NA	NA	MSI-H	ascending to trasverse colon	NA	NA	NA	Harvard
coadread_dfci_2016_2763	Female	57.25	IV	NA	NA	MSS	rectum	NA	NA	NA	Harvard
coadread_dfci_2016_2764	Female	82	IV	NA	NA	MSS	splenic flexure to sigmoid colon	NA	NA	NA	Harvard
coadread_dfci_2016_2765	Female	78.8333	II	NA	NA	MSS	cecum	NA	NA	NA	Harvard
coadread_dfci_2016_2766	Female	72.75	IV	NA	NA	MSS	cecum	NA	NA	NA	Harvard
coadread_dfci_2016_2767	Female	75	II	NA	NA	MSS	rectum	NA	NA	NA	Harvard
coadread_dfci_2016_276701	Female		NA	NA	NA	NA	NA	NA	NA	NA	Harvard
coadread_dfci_2016_2768	Female	64.8333	II	NA	NA	MSS	rectum	NA	NA	NA	Harvard
coadread_dfci_2016_2769	Female	67.4167	III	NA	NA	MSS	ascending to trasverse colon	NA	NA	NA	Harvard
coadread_dfci_2016_277	Female	59.6667	II	NA	NA	MSS	ascending to trasverse colon	NA	NA	NA	Harvard
coadread_dfci_2016_2775	Female	74.9167	IV	NA	NA	MSS	ascending to trasverse colon	NA	NA	NA	Harvard
coadread_dfci_2016_280	Female	65.1667	II	NA	NA	MSS	splenic flexure to sigmoid colon	NA	NA	NA	Harvard
coadread_dfci_2016_280091	Female	86.3333	III	NA	NA	NA	ascending to trasverse colon	NA	NA	NA	Harvard
coadread_dfci_2016_2808	Female	67.9167	IV	NA	NA	NA	cecum	NA	NA	NA	Harvard
coadread_dfci_2016_2812	Male	77.9167	IV	NA	NA	MSS	cecum	NA	NA	NA	Harvard
coadread_dfci_2016_283	Female	55.3333	NA	NA	NA	MSS	splenic flexure to sigmoid colon	NA	NA	NA	Harvard
coadread_dfci_2016_283200	Female	64.8333	I	NA	NA	NA	splenic flexure to sigmoid colon	NA	NA	NA	Harvard
coadread_dfci_2016_287	Female	59.5	III	NA	NA	MSS	cecum	NA	NA	NA	Harvard
coadread_dfci_2016_291403	Female	85.75	III	NA	NA	NA	ascending to trasverse colon	NA	NA	NA	Harvard
coadread_dfci_2016_292	Female	59.5	II	NA	NA	MSS	ascending to trasverse colon	NA	NA	NA	Harvard
coadread_dfci_2016_2926	Female	66.0833	III	NA	NA	MSS	rectum	NA	NA	NA	Harvard
coadread_dfci_2016_2929	Female	60.4167	III	NA	NA	MSS	splenic flexure to sigmoid colon	NA	NA	NA	Harvard
coadread_dfci_2016_293	Female	72.25	II	NA	NA	MSI-H	ascending to trasverse colon	NA	NA	NA	Harvard
coadread_dfci_2016_2932	Female	78.0833	I	NA	NA	MSI-H	ascending to trasverse colon	NA	NA	NA	Harvard
coadread_dfci_2016_2934	Female	68.25	I	NA	NA	MSS	splenic flexure to sigmoid colon	NA	NA	NA	Harvard
coadread_dfci_2016_2935	Female	64.1667	I	NA	NA	MSS	rectum	NA	NA	NA	Harvard
coadread_dfci_2016_2936	Female	67	II	NA	NA	MSI-H	ascending to trasverse colon	NA	NA	NA	Harvard
coadread_dfci_2016_2938	Female	78.8333	NA	NA	NA	MSS	splenic flexure to sigmoid colon	NA	NA	NA	Harvard
coadread_dfci_2016_2939	Female	75	II	NA	NA	MSS	rectum	NA	NA	NA	Harvard
coadread_dfci_2016_2941	Female	73.0833	II	NA	NA	NA	ascending to trasverse colon	NA	NA	NA	Harvard
coadread_dfci_2016_2944	Female	73.25	II	NA	NA	MSI-H	ascending to trasverse colon	NA	NA	NA	Harvard
coadread_dfci_2016_2945	Female	81	II	NA	NA	NA	ascending to trasverse colon	NA	NA	NA	Harvard
coadread_dfci_2016_2946	Female	78.6667	II	NA	NA	MSI-H	ascending to trasverse colon	NA	NA	NA	Harvard
coadread_dfci_2016_2948	Female	73.6667	II	NA	NA	MSS	splenic flexure to sigmoid colon	NA	NA	NA	Harvard
coadread_dfci_2016_2949	Female	76.0833	I	NA	NA	MSS	splenic flexure to sigmoid colon	NA	NA	NA	Harvard
coadread_dfci_2016_2954	Female	77.75	I	NA	NA	NA	ascending to trasverse colon	NA	NA	NA	Harvard
coadread_dfci_2016_2955	Female	68.6667	II	NA	NA	MSS	ascending to trasverse colon	NA	NA	NA	Harvard
coadread_dfci_2016_2957	Female	63.4167	III	NA	NA	MSS	ascending to trasverse colon	NA	NA	NA	Harvard
coadread_dfci_2016_295702	Female	69	I	NA	NA	NA	ascending to trasverse colon	NA	NA	NA	Harvard
coadread_dfci_2016_2959	Female	69.5833	IV	NA	NA	MSS	splenic flexure to sigmoid colon	NA	NA	NA	Harvard
coadread_dfci_2016_2963	Female	78.75	II	NA	NA	MSS	ascending to trasverse colon	NA	NA	NA	Harvard
coadread_dfci_2016_2966	Female	55.75	III	NA	NA	MSS	ascending to trasverse colon	NA	NA	NA	Harvard
coadread_dfci_2016_2967	Female	72.4167	II	NA	NA	MSS	splenic flexure to sigmoid colon	NA	NA	NA	Harvard
coadread_dfci_2016_2969	Female	60.0833	II	NA	NA	MSS	cecum	NA	NA	NA	Harvard
coadread_dfci_2016_2974	Female	70.9167	I	NA	NA	MSS	ascending to trasverse colon	NA	NA	NA	Harvard
coadread_dfci_2016_2976	Female	75.6667	III	NA	NA	MSS	ascending to trasverse colon	NA	NA	NA	Harvard
coadread_dfci_2016_298012	Female	84.1667	II	NA	NA	NA	splenic flexure to sigmoid colon	NA	NA	NA	Harvard
coadread_dfci_2016_2982	Female	78.3333	III	NA	NA	MSS	ascending to trasverse colon	NA	NA	NA	Harvard
coadread_dfci_2016_2984	Female	77.8333	III	NA	NA	MSS	ascending to trasverse colon	NA	NA	NA	Harvard
coadread_dfci_2016_299	Female	54.5	I	NA	NA	MSS	cecum	NA	NA	NA	Harvard
coadread_dfci_2016_2991	Female	64.75	I	NA	NA	MSS	ascending to trasverse colon	NA	NA	NA	Harvard
coadread_dfci_2016_2992	Female	67.3333	III	NA	NA	MSS	ascending to trasverse colon	NA	NA	NA	Harvard
coadread_dfci_2016_2995	Female	65.4167	IV	NA	NA	MSS	rectum	NA	NA	NA	Harvard
coadread_dfci_2016_2997	Female	77.75	II	NA	NA	MSS	splenic flexure to sigmoid colon	NA	NA	NA	Harvard
coadread_dfci_2016_2999	Female	68.8333	II	NA	NA	MSS	splenic flexure to sigmoid colon	NA	NA	NA	Harvard
coadread_dfci_2016_30	Female	73.75	I	NA	NA	MSS	ascending to trasverse colon	NA	NA	NA	Harvard
coadread_dfci_2016_3002	Female	76.4167	I	NA	NA	MSS	rectum	NA	NA	NA	Harvard
coadread_dfci_2016_3005	Female	62.5	II	NA	NA	MSI-H	cecum	NA	NA	NA	Harvard
coadread_dfci_2016_3010	Female	74.0833	II	NA	NA	NA	ascending to trasverse colon	NA	NA	NA	Harvard
coadread_dfci_2016_3011	Female	69.6667	II	NA	NA	MSS	ascending to trasverse colon	NA	NA	NA	Harvard
coadread_dfci_2016_3016	Female	78.4167	II	NA	NA	MSS	cecum	NA	NA	NA	Harvard
coadread_dfci_2016_3019	Female	72.5833	II	NA	NA	MSS	ascending to trasverse colon	NA	NA	NA	Harvard
coadread_dfci_2016_3020	Female	56.8333	IV	NA	NA	MSS	cecum	NA	NA	NA	Harvard
coadread_dfci_2016_3021	Female	76.5833	III	NA	NA	MSI-H	ascending to trasverse colon	NA	NA	NA	Harvard
coadread_dfci_2016_302124	Female	74.1667	III	NA	NA	NA	ascending to trasverse colon	NA	NA	NA	Harvard
coadread_dfci_2016_3022	Female	74.8333	I	NA	NA	MSS	ascending to trasverse colon	NA	NA	NA	Harvard
coadread_dfci_2016_3024	Female	73.1667	I	NA	NA	MSI-H	ascending to trasverse colon	NA	NA	NA	Harvard
coadread_dfci_2016_3025	Female	77.0833	II	NA	NA	MSI-H	ascending to trasverse colon	NA	NA	NA	Harvard
coadread_dfci_2016_302873	Female	63.0833	IV	NA	NA	NA	cecum	NA	NA	NA	Harvard
coadread_dfci_2016_3029	Female	68.25	II	NA	NA	NA	ascending to trasverse colon	NA	NA	NA	Harvard
coadread_dfci_2016_3038	Female	77.9167	I	NA	NA	MSS	rectum	NA	NA	NA	Harvard
coadread_dfci_2016_304	Female	59.3333	I	NA	NA	MSI-H	rectum	NA	NA	NA	Harvard
coadread_dfci_2016_3045	Female	65.25	I	NA	NA	MSS	ascending to trasverse colon	NA	NA	NA	Harvard
coadread_dfci_2016_3046	Female	60.1667	III	NA	NA	MSS	rectum	NA	NA	NA	Harvard
coadread_dfci_2016_3048	Female	73.1667	I	NA	NA	MSS	cecum	NA	NA	NA	Harvard
coadread_dfci_2016_3049	Female	74.4167	I	NA	NA	MSI-H	ascending to trasverse colon	NA	NA	NA	Harvard
coadread_dfci_2016_3053	Female	70.8333	IV	NA	NA	MSS	ascending to trasverse colon	NA	NA	NA	Harvard
coadread_dfci_2016_3058	Female	79.6667	III	NA	NA	NA	rectum	NA	NA	NA	Harvard
coadread_dfci_2016_3059	Female	67.75	III	NA	NA	MSS	splenic flexure to sigmoid colon	NA	NA	NA	Harvard
coadread_dfci_2016_306	Female	71.3333	II	NA	NA	MSS	splenic flexure to sigmoid colon	NA	NA	NA	Harvard
coadread_dfci_2016_3062	Female	75	III	NA	NA	MSS	splenic flexure to sigmoid colon	NA	NA	NA	Harvard
coadread_dfci_2016_3064	Female	75.5	II	NA	NA	MSI-H	ascending to trasverse colon	NA	NA	NA	Harvard
coadread_dfci_2016_306558	Female	80.4167	I	NA	NA	NA	ascending to trasverse colon	NA	NA	NA	Harvard
coadread_dfci_2016_306835	Female	71.75	II	NA	NA	NA	splenic flexure to sigmoid colon	NA	NA	NA	Harvard
coadread_dfci_2016_3079	Female	74.0833	I	NA	NA	NA	rectum	NA	NA	NA	Harvard
coadread_dfci_2016_3080	Female	74.6667	I	NA	NA	MSI-H	ascending to trasverse colon	NA	NA	NA	Harvard
coadread_dfci_2016_308390	Female	76.75	I	NA	NA	NA	splenic flexure to sigmoid colon	NA	NA	NA	Harvard
coadread_dfci_2016_3088	Female	77.8333	II	NA	NA	MSS	ascending to trasverse colon	NA	NA	NA	Harvard
coadread_dfci_2016_3091	Female	65.9167	II	NA	NA	MSI-H	ascending to trasverse colon	NA	NA	NA	Harvard
coadread_dfci_2016_3092	Female	68.0833	I	NA	NA	MSS	cecum	NA	NA	NA	Harvard
coadread_dfci_2016_3094	Female	74	II	NA	NA	MSI-H	ascending to trasverse colon	NA	NA	NA	Harvard
coadread_dfci_2016_3099	Male	79.3333	NA	NA	NA	MSS	ascending to trasverse colon	NA	NA	NA	Harvard
coadread_dfci_2016_3101	Female	76	III	NA	NA	MSS	rectum	NA	NA	NA	Harvard
coadread_dfci_2016_3102	Male	80.5833	I	NA	NA	MSS	cecum	NA	NA	NA	Harvard
coadread_dfci_2016_3104	Male	54.5833	IV	NA	NA	NA	ascending to trasverse colon	NA	NA	NA	Harvard
coadread_dfci_2016_3105	Female	83.9167	III	NA	NA	MSS	ascending to trasverse colon	NA	NA	NA	Harvard
coadread_dfci_2016_3108	Female	73.25	III	NA	NA	MSS	cecum	NA	NA	NA	Harvard
coadread_dfci_2016_311	Female	68.75	I	NA	NA	MSS	splenic flexure to sigmoid colon	NA	NA	NA	Harvard
coadread_dfci_2016_3110	Female	60.3333	I	NA	NA	MSS	splenic flexure to sigmoid colon	NA	NA	NA	Harvard
coadread_dfci_2016_3111	Female	67.75	I	NA	NA	MSS	splenic flexure to sigmoid colon	NA	NA	NA	Harvard
coadread_dfci_2016_311196	Female	68.1667	II	NA	NA	NA	splenic flexure to sigmoid colon	NA	NA	NA	Harvard
coadread_dfci_2016_3112	Female	79.75	IV	NA	NA	MSS	splenic flexure to sigmoid colon	NA	NA	NA	Harvard
coadread_dfci_2016_3116	Female	76.9167	II	NA	NA	MSS	splenic flexure to sigmoid colon	NA	NA	NA	Harvard
coadread_dfci_2016_312708	Female	72.8333	III	NA	NA	NA	rectum	NA	NA	NA	Harvard
coadread_dfci_2016_3144	Male	77.25	III	NA	NA	MSS	rectum	NA	NA	NA	Harvard
coadread_dfci_2016_3152	Male	71.1667	III	NA	NA	MSI-H	cecum	NA	NA	NA	Harvard
coadread_dfci_2016_316	Female	70.0833	I	NA	NA	MSS	splenic flexure to sigmoid colon	NA	NA	NA	Harvard
coadread_dfci_2016_3167	Male	85	NA	NA	NA	MSS	rectum	NA	NA	NA	Harvard
coadread_dfci_2016_3169	Male	77.9167	IV	NA	NA	MSS	rectum	NA	NA	NA	Harvard
coadread_dfci_2016_3170	Male	76.6667	III	NA	NA	MSS	ascending to trasverse colon	NA	NA	NA	Harvard
coadread_dfci_2016_3172	Male	74.6667	IV	NA	NA	MSS	ascending to trasverse colon	NA	NA	NA	Harvard
coadread_dfci_2016_3174	Male	74.4167	IV	NA	NA	MSI-H	ascending to trasverse colon	NA	NA	NA	Harvard
coadread_dfci_2016_3178	Male	71.3333	NA	NA	NA	MSS	splenic flexure to sigmoid colon	NA	NA	NA	Harvard
coadread_dfci_2016_3181	Male	77.0833	I	NA	NA	MSI-H	ascending to trasverse colon	NA	NA	NA	Harvard
coadread_dfci_2016_3182	Male	82.5	NA	NA	NA	MSS	ascending to trasverse colon	NA	NA	NA	Harvard
coadread_dfci_2016_3184	Male	77	III	NA	NA	MSS	cecum	NA	NA	NA	Harvard
coadread_dfci_2016_3187	Male	68.3333	IV	NA	NA	MSS	splenic flexure to sigmoid colon	NA	NA	NA	Harvard
coadread_dfci_2016_3191	Male	76.9167	I	NA	NA	MSS	rectum	NA	NA	NA	Harvard
coadread_dfci_2016_3194	Male	72.25	IV	NA	NA	MSS	splenic flexure to sigmoid colon	NA	NA	NA	Harvard
coadread_dfci_2016_32	Female	64.3333	NA	NA	NA	MSS	cecum	NA	NA	NA	Harvard
coadread_dfci_2016_3202	Male	69.4167	II	NA	NA	MSI-H	cecum	NA	NA	NA	Harvard
coadread_dfci_2016_3204	Male	71.0833	I	NA	NA	MSS	cecum	NA	NA	NA	Harvard
coadread_dfci_2016_3205	Male	74.3333	IV	NA	NA	MSS	splenic flexure to sigmoid colon	NA	NA	NA	Harvard
coadread_dfci_2016_3209	Male	67.25	III	NA	NA	MSS	splenic flexure to sigmoid colon	NA	NA	NA	Harvard
coadread_dfci_2016_3225	Male	56.5	I	NA	NA	MSI-H	splenic flexure to sigmoid colon	NA	NA	NA	Harvard
coadread_dfci_2016_3226	Male	74.5	III	NA	NA	MSS	splenic flexure to sigmoid colon	NA	NA	NA	Harvard
coadread_dfci_2016_3227	Male	77.5833	III	NA	NA	MSS	rectum	NA	NA	NA	Harvard
coadread_dfci_2016_323	Female	61.0833	IV	NA	NA	MSS	splenic flexure to sigmoid colon	NA	NA	NA	Harvard
coadread_dfci_2016_3232	Male	80	I	NA	NA	MSS	splenic flexure to sigmoid colon	NA	NA	NA	Harvard
coadread_dfci_2016_3234	Male	85.8333	I	NA	NA	MSS	splenic flexure to sigmoid colon	NA	NA	NA	Harvard
coadread_dfci_2016_3235	Male	86	I	NA	NA	MSS	ascending to trasverse colon	NA	NA	NA	Harvard
coadread_dfci_2016_3237	Male	85.1667	I	NA	NA	MSS	ascending to trasverse colon	NA	NA	NA	Harvard
coadread_dfci_2016_3242	Male	59.25	III	NA	NA	NA	rectum	NA	NA	NA	Harvard
coadread_dfci_2016_3249	Male	63.6667	I	NA	NA	MSI-H	cecum	NA	NA	NA	Harvard
coadread_dfci_2016_3253	Female	72	II	NA	NA	MSS	ascending to trasverse colon	NA	NA	NA	Harvard
coadread_dfci_2016_3254	Female	67.0833	III	NA	NA	MSS	splenic flexure to sigmoid colon	NA	NA	NA	Harvard
coadread_dfci_2016_3255	Female	82.5833	IV	NA	NA	MSS	ascending to trasverse colon	NA	NA	NA	Harvard
coadread_dfci_2016_3260	Female	78.0833	I	NA	NA	MSS	ascending to trasverse colon	NA	NA	NA	Harvard
coadread_dfci_2016_3261	Female	70.4167	II	NA	NA	MSS	splenic flexure to sigmoid colon	NA	NA	NA	Harvard
coadread_dfci_2016_3262	Female	80.9167	II	NA	NA	MSI-H	cecum	NA	NA	NA	Harvard
coadread_dfci_2016_3263	Female	70.0833	II	NA	NA	MSI-H	ascending to trasverse colon	NA	NA	NA	Harvard
coadread_dfci_2016_3265	Female	74.9167	II	NA	NA	MSS	rectum	NA	NA	NA	Harvard
coadread_dfci_2016_3267	Female	62	I	NA	NA	MSS	ascending to trasverse colon	NA	NA	NA	Harvard
coadread_dfci_2016_3269	Female	69.1667	II	NA	NA	MSI-H	ascending to trasverse colon	NA	NA	NA	Harvard
coadread_dfci_2016_3270	Female	76.75	II	NA	NA	MSS	splenic flexure to sigmoid colon	NA	NA	NA	Harvard
coadread_dfci_2016_3271	Female	69.8333	I	NA	NA	MSS	cecum	NA	NA	NA	Harvard
coadread_dfci_2016_3273	Female	71	II	NA	NA	NA	cecum	NA	NA	NA	Harvard
coadread_dfci_2016_328	Female	68.3333	IV	NA	NA	MSS	ascending to trasverse colon	NA	NA	NA	Harvard
coadread_dfci_2016_3288	Male	60.1667	III	NA	NA	MSS	splenic flexure to sigmoid colon	NA	NA	NA	Harvard
coadread_dfci_2016_3294	Male	68.0833	III	NA	NA	MSS	rectum	NA	NA	NA	Harvard
coadread_dfci_2016_3298	Male	48.4167	IV	NA	NA	MSS	splenic flexure to sigmoid colon	NA	NA	NA	Harvard
coadread_dfci_2016_33	Female	58.8333	IV	NA	NA	MSS	cecum	NA	NA	NA	Harvard
coadread_dfci_2016_330	Female	65	II	NA	NA	MSS	splenic flexure to sigmoid colon	NA	NA	NA	Harvard
coadread_dfci_2016_3301	Male	61.5833	IV	NA	NA	MSS	cecum	NA	NA	NA	Harvard
coadread_dfci_2016_3304	Male	71.9167	I	NA	NA	MSS	splenic flexure to sigmoid colon	NA	NA	NA	Harvard
coadread_dfci_2016_3305	Male	79.8333	IV	NA	NA	MSS	splenic flexure to sigmoid colon	NA	NA	NA	Harvard
coadread_dfci_2016_3309	Male	56	III	NA	NA	MSS	ascending to trasverse colon	NA	NA	NA	Harvard
coadread_dfci_2016_3316	Male	75.5	NA	NA	NA	MSS	rectum	NA	NA	NA	Harvard
coadread_dfci_2016_331889	Female	79.25	II	NA	NA	NA	ascending to trasverse colon	NA	NA	NA	Harvard
coadread_dfci_2016_3319	Female	74.8333	IV	NA	NA	MSI-H	ascending to trasverse colon	NA	NA	NA	Harvard
coadread_dfci_2016_3321	Female	71.1667	II	NA	NA	MSI-H	cecum	NA	NA	NA	Harvard
coadread_dfci_2016_3323	Male	77.0833	NA	NA	NA	NA	ascending to trasverse colon	NA	NA	NA	Harvard
coadread_dfci_2016_3330	Female	80.25	III	NA	NA	MSS	cecum	NA	NA	NA	Harvard
coadread_dfci_2016_3335	Male	80.25	NA	NA	NA	MSS	rectum	NA	NA	NA	Harvard
coadread_dfci_2016_3336	Male	73.1667	I	NA	NA	MSS	ascending to trasverse colon	NA	NA	NA	Harvard
coadread_dfci_2016_3338	Male	69.8333	IV	NA	NA	MSS	splenic flexure to sigmoid colon	NA	NA	NA	Harvard
coadread_dfci_2016_3340	Male	67	I	NA	NA	MSS	cecum	NA	NA	NA	Harvard
coadread_dfci_2016_3351	Male	81.75	IV	NA	NA	MSS	ascending to trasverse colon	NA	NA	NA	Harvard
coadread_dfci_2016_335135	Female	85.6667	I	NA	NA	NA	ascending to trasverse colon	NA	NA	NA	Harvard
coadread_dfci_2016_336	Female	65.5833	IV	NA	NA	MSS	splenic flexure to sigmoid colon	NA	NA	NA	Harvard
coadread_dfci_2016_3398	Male	75.1667	III	NA	NA	MSS	splenic flexure to sigmoid colon	NA	NA	NA	Harvard
coadread_dfci_2016_3399	Male	72.5833	IV	NA	NA	MSS	splenic flexure to sigmoid colon	NA	NA	NA	Harvard
coadread_dfci_2016_3405	Female	80	I	NA	NA	NA	ascending to trasverse colon	NA	NA	NA	Harvard
coadread_dfci_2016_341	Female	66.5833	II	NA	NA	MSI-H	splenic flexure to sigmoid colon	NA	NA	NA	Harvard
coadread_dfci_2016_3414	Male	72.75	I	NA	NA	MSS	rectum	NA	NA	NA	Harvard
coadread_dfci_2016_3415	Male	63.75	III	NA	NA	MSS	splenic flexure to sigmoid colon	NA	NA	NA	Harvard
coadread_dfci_2016_3417	Male	68.5	III	NA	NA	NA	splenic flexure to sigmoid colon	NA	NA	NA	Harvard
coadread_dfci_2016_3421	Male	82.0833	II	NA	NA	MSS	ascending to trasverse colon	NA	NA	NA	Harvard
coadread_dfci_2016_3422	Male	74.6667	II	NA	NA	MSI-H	ascending to trasverse colon	NA	NA	NA	Harvard
coadread_dfci_2016_3427	Male	84.4167	II	NA	NA	MSS	rectum	NA	NA	NA	Harvard
coadread_dfci_2016_3430	Male	65.25	II	NA	NA	MSS	rectum	NA	NA	NA	Harvard
coadread_dfci_2016_3431	Male	76.6667	I	NA	NA	NA	splenic flexure to sigmoid colon	NA	NA	NA	Harvard
coadread_dfci_2016_3432	Male	66.1667	NA	NA	NA	NA	cecum	NA	NA	NA	Harvard
coadread_dfci_2016_3433	Male	82.5833	III	NA	NA	MSS	ascending to trasverse colon	NA	NA	NA	Harvard
coadread_dfci_2016_3436	Male	79.0833	II	NA	NA	MSS	cecum	NA	NA	NA	Harvard
coadread_dfci_2016_343654	Female	85.5833	I	NA	NA	NA	ascending to trasverse colon	NA	NA	NA	Harvard
coadread_dfci_2016_3437	Male	68.5833	I	NA	NA	MSS	ascending to trasverse colon	NA	NA	NA	Harvard
coadread_dfci_2016_3439	Male	80.25	I	NA	NA	MSS	splenic flexure to sigmoid colon	NA	NA	NA	Harvard
coadread_dfci_2016_344	Female	53.3333	III	NA	NA	MSS	cecum	NA	NA	NA	Harvard
coadread_dfci_2016_3440	Male	86	III	NA	NA	MSS	cecum	NA	NA	NA	Harvard
coadread_dfci_2016_3442	Male	85.3333	III	NA	NA	MSS	rectum	NA	NA	NA	Harvard
coadread_dfci_2016_344232	Female	75	II	NA	NA	NA	rectum	NA	NA	NA	Harvard
coadread_dfci_2016_3443	Male	62.5833	III	NA	NA	MSS	splenic flexure to sigmoid colon	NA	NA	NA	Harvard
coadread_dfci_2016_3444	Male	72.5833	I	NA	NA	NA	cecum	NA	NA	NA	Harvard
coadread_dfci_2016_3446	Male	70	I	NA	NA	MSS	cecum	NA	NA	NA	Harvard
coadread_dfci_2016_345	Female	70	II	NA	NA	MSI-H	ascending to trasverse colon	NA	NA	NA	Harvard
coadread_dfci_2016_3450	Male	75.4167	I	NA	NA	MSS	splenic flexure to sigmoid colon	NA	NA	NA	Harvard
coadread_dfci_2016_3451	Male	82.5	I	NA	NA	MSI-H	cecum	NA	NA	NA	Harvard
coadread_dfci_2016_346942	Female	69.4167	I	NA	NA	NA	splenic flexure to sigmoid colon	NA	NA	NA	Harvard
coadread_dfci_2016_3476	Male	84.3333	III	NA	NA	MSS	rectum	NA	NA	NA	Harvard
coadread_dfci_2016_3479	Male	80.5833	I	NA	NA	MSS	cecum	NA	NA	NA	Harvard
coadread_dfci_2016_348	Female	63.75	III	NA	NA	MSS	splenic flexure to sigmoid colon	NA	NA	NA	Harvard
coadread_dfci_2016_3481	Male	81.4167	I	NA	NA	MSS	rectum	NA	NA	NA	Harvard
coadread_dfci_2016_3483	Male	82.8333	IV	NA	NA	MSS	rectum	NA	NA	NA	Harvard
coadread_dfci_2016_3484	Male	81.5	II	NA	NA	MSS	splenic flexure to sigmoid colon	NA	NA	NA	Harvard
coadread_dfci_2016_3485	Male	69	I	NA	NA	MSS	rectum	NA	NA	NA	Harvard
coadread_dfci_2016_3496	Male	90	NA	NA	NA	MSS	ascending to trasverse colon	NA	NA	NA	Harvard
coadread_dfci_2016_3498	Male	79.5833	I	NA	NA	MSI-H	ascending to trasverse colon	NA	NA	NA	Harvard
coadread_dfci_2016_3502	Male	78.1667	III	NA	NA	MSS	splenic flexure to sigmoid colon	NA	NA	NA	Harvard
coadread_dfci_2016_3503	Male	68.1667	II	NA	NA	MSI-H	ascending to trasverse colon	NA	NA	NA	Harvard
coadread_dfci_2016_3506	Male	83.1667	I	NA	NA	MSS	rectum	NA	NA	NA	Harvard
coadread_dfci_2016_3508	Male	69.8333	NA	NA	NA	MSS	cecum	NA	NA	NA	Harvard
coadread_dfci_2016_3509	Male	75.1667	II	NA	NA	MSS	splenic flexure to sigmoid colon	NA	NA	NA	Harvard
coadread_dfci_2016_351	Female	50.3333	III	NA	NA	MSS	splenic flexure to sigmoid colon	NA	NA	NA	Harvard
coadread_dfci_2016_3512	Male	65.8333	III	NA	NA	MSS	cecum	NA	NA	NA	Harvard
coadread_dfci_2016_3523	Male	81.6667	II	NA	NA	MSS	cecum	NA	NA	NA	Harvard
coadread_dfci_2016_352566	Female	73.3333	II	NA	NA	NA	rectum	NA	NA	NA	Harvard
coadread_dfci_2016_3527	Male	73.9167	III	NA	NA	MSS	rectum	NA	NA	NA	Harvard
coadread_dfci_2016_3528	Male	83.5833	NA	NA	NA	MSS	rectum	NA	NA	NA	Harvard
coadread_dfci_2016_3529	Male	58	NA	NA	NA	MSS	rectum	NA	NA	NA	Harvard
coadread_dfci_2016_352983	Female	72	I	NA	NA	NA	ascending to trasverse colon	NA	NA	NA	Harvard
coadread_dfci_2016_353	Female	62.8333	III	NA	NA	MSS	splenic flexure to sigmoid colon	NA	NA	NA	Harvard
coadread_dfci_2016_3534	Male	73.5833	III	NA	NA	MSS	ascending to trasverse colon	NA	NA	NA	Harvard
coadread_dfci_2016_3535	Male	84.9167	II	NA	NA	MSI-H	ascending to trasverse colon	NA	NA	NA	Harvard
coadread_dfci_2016_353622	Female	64.5833	I	NA	NA	NA	rectum	NA	NA	NA	Harvard
coadread_dfci_2016_3539	Male	80.5	NA	NA	NA	MSS	splenic flexure to sigmoid colon	NA	NA	NA	Harvard
coadread_dfci_2016_354	Female	63.9167	II	NA	NA	MSI-H	cecum	NA	NA	NA	Harvard
coadread_dfci_2016_3542	Male	79.5833	II	NA	NA	MSS	cecum	NA	NA	NA	Harvard
coadread_dfci_2016_354207	Female	81.8333	IV	NA	NA	NA	cecum	NA	NA	NA	Harvard
coadread_dfci_2016_3545	Male	78.25	NA	NA	NA	MSS	cecum	NA	NA	NA	Harvard
coadread_dfci_2016_3546	Male	65.0833	I	NA	NA	MSS	rectum	NA	NA	NA	Harvard
coadread_dfci_2016_3549	Male	87.9167	NA	NA	NA	MSS	cecum	NA	NA	NA	Harvard
coadread_dfci_2016_3557	Male	64.1667	IV	NA	NA	MSS	rectum	NA	NA	NA	Harvard
coadread_dfci_2016_3558	Male	76.8333	NA	NA	NA	MSS	ascending to trasverse colon	NA	NA	NA	Harvard
coadread_dfci_2016_356	Female	59.5833	NA	NA	NA	MSS	rectum	NA	NA	NA	Harvard
coadread_dfci_2016_3563	Male	66.8333	NA	NA	NA	MSS	splenic flexure to sigmoid colon	NA	NA	NA	Harvard
coadread_dfci_2016_358480	Female	73.25	II	NA	NA	NA	ascending to trasverse colon	NA	NA	NA	Harvard
coadread_dfci_2016_359705	Female	80.6667	III	NA	NA	NA	cecum	NA	NA	NA	Harvard
coadread_dfci_2016_3601	Male	83.4167	III	NA	NA	MSS	rectum	NA	NA	NA	Harvard
coadread_dfci_2016_360138	Female	73.4167	III	NA	NA	NA	ascending to trasverse colon	NA	NA	NA	Harvard
coadread_dfci_2016_3602	Male	84.9167	IV	NA	NA	MSS	ascending to trasverse colon	NA	NA	NA	Harvard
coadread_dfci_2016_3603	Male	74.8333	NA	NA	NA	NA	ascending to trasverse colon	NA	NA	NA	Harvard
coadread_dfci_2016_3604	Male	84.25	II	NA	NA	MSS	ascending to trasverse colon	NA	NA	NA	Harvard
coadread_dfci_2016_3610	Male	79.5	NA	NA	NA	MSS	cecum	NA	NA	NA	Harvard
coadread_dfci_2016_3611	Male	69.0833	NA	NA	NA	MSS	rectum	NA	NA	NA	Harvard
coadread_dfci_2016_3621	Male	69.9167	NA	NA	NA	MSS	rectum	NA	NA	NA	Harvard
coadread_dfci_2016_3632	Male	71.0833	II	NA	NA	MSS	ascending to trasverse colon	NA	NA	NA	Harvard
coadread_dfci_2016_3637	Male	70.4167	III	NA	NA	MSS	cecum	NA	NA	NA	Harvard
coadread_dfci_2016_3639	Female	76.1667	I	NA	NA	MSS	ascending to trasverse colon	NA	NA	NA	Harvard
coadread_dfci_2016_3640	Female	71.5	II	NA	NA	MSI-H	ascending to trasverse colon	NA	NA	NA	Harvard
coadread_dfci_2016_3641	Female	67.75	I	NA	NA	MSI-H	ascending to trasverse colon	NA	NA	NA	Harvard
coadread_dfci_2016_3643	Female	73.9167	I	NA	NA	MSI-H	ascending to trasverse colon	NA	NA	NA	Harvard
coadread_dfci_2016_3644	Female	62.0833	II	NA	NA	MSS	splenic flexure to sigmoid colon	NA	NA	NA	Harvard
coadread_dfci_2016_3645	Female	84.75	III	NA	NA	MSS	ascending to trasverse colon	NA	NA	NA	Harvard
coadread_dfci_2016_3646	Female	65.8333	II	NA	NA	MSI-H	cecum	NA	NA	NA	Harvard
coadread_dfci_2016_3650	Female	72.1667	II	NA	NA	MSS	splenic flexure to sigmoid colon	NA	NA	NA	Harvard
coadread_dfci_2016_3651	Female	84.1667	III	NA	NA	MSS	splenic flexure to sigmoid colon	NA	NA	NA	Harvard
coadread_dfci_2016_3653	Female	70.0833	I	NA	NA	MSI-H	ascending to trasverse colon	NA	NA	NA	Harvard
coadread_dfci_2016_365383	Female	70.4167	II	NA	NA	NA	ascending to trasverse colon	NA	NA	NA	Harvard
coadread_dfci_2016_3654	Female	77.3333	I	NA	NA	MSS	splenic flexure to sigmoid colon	NA	NA	NA	Harvard
coadread_dfci_2016_3658	Female	83.75	II	NA	NA	MSI-H	ascending to trasverse colon	NA	NA	NA	Harvard
coadread_dfci_2016_3660	Female	68.25	II	NA	NA	MSS	rectum	NA	NA	NA	Harvard
coadread_dfci_2016_3665	Female	80.25	III	NA	NA	MSS	ascending to trasverse colon	NA	NA	NA	Harvard
coadread_dfci_2016_366793	Female	68.5	III	NA	NA	NA	rectum	NA	NA	NA	Harvard
coadread_dfci_2016_3668	Female	59.0833	III	NA	NA	MSS	splenic flexure to sigmoid colon	NA	NA	NA	Harvard
coadread_dfci_2016_3669	Female	78.25	III	NA	NA	MSI-H	ascending to trasverse colon	NA	NA	NA	Harvard
coadread_dfci_2016_3670	Female	85.8333	II	NA	NA	MSS	cecum	NA	NA	NA	Harvard
coadread_dfci_2016_3671	Female	71.25	IV	NA	NA	MSS	ascending to trasverse colon	NA	NA	NA	Harvard
coadread_dfci_2016_3673	Female	75.6667	III	NA	NA	MSS	cecum	NA	NA	NA	Harvard
coadread_dfci_2016_3674	Female	83.9167	II	NA	NA	MSS	ascending to trasverse colon	NA	NA	NA	Harvard
coadread_dfci_2016_3676	Female	69.9167	II	NA	NA	MSI-H	ascending to trasverse colon	NA	NA	NA	Harvard
coadread_dfci_2016_3677	Female	69.0833	III	NA	NA	MSS	splenic flexure to sigmoid colon	NA	NA	NA	Harvard
coadread_dfci_2016_3678	Female	78.8333	II	NA	NA	MSS	splenic flexure to sigmoid colon	NA	NA	NA	Harvard
coadread_dfci_2016_368	Female	63.75	II	NA	NA	MSS	ascending to trasverse colon	NA	NA	NA	Harvard
coadread_dfci_2016_3680	Female	85.3333	I	NA	NA	MSS	ascending to trasverse colon	NA	NA	NA	Harvard
coadread_dfci_2016_3683	Female	78	III	NA	NA	MSS	rectum	NA	NA	NA	Harvard
coadread_dfci_2016_3690	Female	73.25	II	NA	NA	MSI-H	ascending to trasverse colon	NA	NA	NA	Harvard
coadread_dfci_2016_3692	Male	63.3333	III	NA	NA	MSS	rectum	NA	NA	NA	Harvard
coadread_dfci_2016_3698	Female	71.3333	II	NA	NA	MSS	splenic flexure to sigmoid colon	NA	NA	NA	Harvard
coadread_dfci_2016_3699	Female	79.6667	I	NA	NA	MSS	ascending to trasverse colon	NA	NA	NA	Harvard
coadread_dfci_2016_3701	Female	75.6667	II	NA	NA	MSI-H	ascending to trasverse colon	NA	NA	NA	Harvard
coadread_dfci_2016_3704	Female	71	II	NA	NA	MSI-H	cecum	NA	NA	NA	Harvard
coadread_dfci_2016_3705	Female	65.4167	I	NA	NA	MSS	ascending to trasverse colon	NA	NA	NA	Harvard
coadread_dfci_2016_3706	Female	61.1667	III	NA	NA	MSS	splenic flexure to sigmoid colon	NA	NA	NA	Harvard
coadread_dfci_2016_3709	Female	77.4167	III	NA	NA	MSS	splenic flexure to sigmoid colon	NA	NA	NA	Harvard
coadread_dfci_2016_3710	Female	76.1667	II	NA	NA	MSS	splenic flexure to sigmoid colon	NA	NA	NA	Harvard
coadread_dfci_2016_3712	Female	64.3333	NA	NA	NA	MSS	splenic flexure to sigmoid colon	NA	NA	NA	Harvard
coadread_dfci_2016_3714	Female	70.3333	III	NA	NA	MSS	rectum	NA	NA	NA	Harvard
coadread_dfci_2016_372	Female	68.4167	III	NA	NA	MSS	cecum	NA	NA	NA	Harvard
coadread_dfci_2016_3720	Female	66.8333	II	NA	NA	MSS	cecum	NA	NA	NA	Harvard
coadread_dfci_2016_3721	Female	76.75	III	NA	NA	MSI-H	ascending to trasverse colon	NA	NA	NA	Harvard
coadread_dfci_2016_3724	Female	78.9167	II	NA	NA	MSI-H	ascending to trasverse colon	NA	NA	NA	Harvard
coadread_dfci_2016_3725	Female	75.1667	I	NA	NA	MSS	splenic flexure to sigmoid colon	NA	NA	NA	Harvard
coadread_dfci_2016_3726	Female	71.0833	III	NA	NA	MSS	cecum	NA	NA	NA	Harvard
coadread_dfci_2016_3729	Male	83.9167	I	NA	NA	MSI-H	ascending to trasverse colon	NA	NA	NA	Harvard
coadread_dfci_2016_374	Female	66.75	I	NA	NA	MSS	splenic flexure to sigmoid colon	NA	NA	NA	Harvard
coadread_dfci_2016_378	Female	64.6667	II	NA	NA	MSS	ascending to trasverse colon	NA	NA	NA	Harvard
coadread_dfci_2016_390	Female	52.3333	III	NA	NA	MSI-H	ascending to trasverse colon	NA	NA	NA	Harvard
coadread_dfci_2016_391	Female	65.1667	IV	NA	NA	MSS	splenic flexure to sigmoid colon	NA	NA	NA	Harvard
coadread_dfci_2016_402	Female	64.1667	IV	NA	NA	MSS	splenic flexure to sigmoid colon	NA	NA	NA	Harvard
coadread_dfci_2016_405	Female	51.5	III	NA	NA	MSS	splenic flexure to sigmoid colon	NA	NA	NA	Harvard
coadread_dfci_2016_407	Female	69.1667	II	NA	NA	MSI-H	ascending to trasverse colon	NA	NA	NA	Harvard
coadread_dfci_2016_412	Female	69.0833	IV	NA	NA	MSS	ascending to trasverse colon	NA	NA	NA	Harvard
coadread_dfci_2016_418	Male	57.4167	IV	NA	NA	MSS	rectum	NA	NA	NA	Harvard
coadread_dfci_2016_419	Male	67.8333	II	NA	NA	MSS	ascending to trasverse colon	NA	NA	NA	Harvard
coadread_dfci_2016_42	Female	55	II	NA	NA	MSS	rectum	NA	NA	NA	Harvard
coadread_dfci_2016_423	Male	66.6667	III	NA	NA	MSS	rectum	NA	NA	NA	Harvard
coadread_dfci_2016_426	Male	67	NA	NA	NA	MSS	splenic flexure to sigmoid colon	NA	NA	NA	Harvard
coadread_dfci_2016_429	Male	77.75	II	NA	NA	MSS	splenic flexure to sigmoid colon	NA	NA	NA	Harvard
coadread_dfci_2016_43	Female	42.0833	I	NA	NA	MSS	splenic flexure to sigmoid colon	NA	NA	NA	Harvard
coadread_dfci_2016_430	Male	67.4167	III	NA	NA	NA	splenic flexure to sigmoid colon	NA	NA	NA	Harvard
coadread_dfci_2016_437	Male	54.0833	III	NA	NA	MSS	cecum	NA	NA	NA	Harvard
coadread_dfci_2016_442	Male	72.5	II	NA	NA	MSS	ascending to trasverse colon	NA	NA	NA	Harvard
coadread_dfci_2016_4430	Male	83.0833	IV	NA	NA	MSI-H	cecum	NA	NA	NA	Harvard
coadread_dfci_2016_444	Male	71	III	NA	NA	MSS	splenic flexure to sigmoid colon	NA	NA	NA	Harvard
coadread_dfci_2016_4491	Male	75.8333	NA	NA	NA	MSS	ascending to transverse colon	NA	NA	NA	Harvard
coadread_dfci_2016_4500	Male	79.1667	NA	NA	NA	MSI-H	ascending to transverse colon	NA	NA	NA	Harvard
coadread_dfci_2016_4503	Male	82.5833	I	NA	NA	MSS	rectum	NA	NA	NA	Harvard
coadread_dfci_2016_4505	Male	81.6667	NA	NA	NA	MSS	rectum	NA	NA	NA	Harvard
coadread_dfci_2016_4506	Male	81.25	I	NA	NA	MSS	rectum	NA	NA	NA	Harvard
coadread_dfci_2016_4508	Male	78	NA	NA	NA	MSS	cecum	NA	NA	NA	Harvard
coadread_dfci_2016_4514	Male	82.5833	II	NA	NA	MSS	splenic flexure to sigmoid colon	NA	NA	NA	Harvard
coadread_dfci_2016_4519	Male	66	NA	NA	NA	MSS	splenic flexure to sigmoid colon	NA	NA	NA	Harvard
coadread_dfci_2016_4520	Male		NA	NA	NA	MSS	ascending to transverse colon	NA	NA	NA	Harvard
coadread_dfci_2016_4522	Male	69.6667	III	NA	NA	MSS	rectum	NA	NA	NA	Harvard
coadread_dfci_2016_4525	Male	64.9167	II	NA	NA	MSS	cecum	NA	NA	NA	Harvard
coadread_dfci_2016_4526	Male	82.25	II	NA	NA	MSS	splenic flexure to sigmoid colon	NA	NA	NA	Harvard
coadread_dfci_2016_4529	Male	78.25	NA	NA	NA	MSS	splenic flexure to sigmoid colon	NA	NA	NA	Harvard
coadread_dfci_2016_4533	Male	82.4167	II	NA	NA	MSS	cecum	NA	NA	NA	Harvard
coadread_dfci_2016_4534	Male	72.8333	I	NA	NA	MSS	cecum	NA	NA	NA	Harvard
coadread_dfci_2016_4536	Male	72.6667	III	NA	NA	MSS	rectum	NA	NA	NA	Harvard
coadread_dfci_2016_4537	Male	75.5	I	NA	NA	MSS	splenic flexure to sigmoid colon	NA	NA	NA	Harvard
coadread_dfci_2016_4538	Male	62	NA	NA	NA	MSS	rectum	NA	NA	NA	Harvard
coadread_dfci_2016_458	Male	74.3333	III	NA	NA	MSI-H	cecum	NA	NA	NA	Harvard
coadread_dfci_2016_46	Female	51.4167	I	NA	NA	MSS	rectum	NA	NA	NA	Harvard
coadread_dfci_2016_461	Male	76.6667	I	NA	NA	MSS	splenic flexure to sigmoid colon	NA	NA	NA	Harvard
coadread_dfci_2016_462	Male	75	II	NA	NA	MSS	ascending to trasverse colon	NA	NA	NA	Harvard
coadread_dfci_2016_463	Male	71.6667	II	NA	NA	MSS	cecum	NA	NA	NA	Harvard
coadread_dfci_2016_464	Male	69.8333	I	NA	NA	MSS	ascending to trasverse colon	NA	NA	NA	Harvard
coadread_dfci_2016_471	Male	68	I	NA	NA	MSS	splenic flexure to sigmoid colon	NA	NA	NA	Harvard
coadread_dfci_2016_475	Male	69	III	NA	NA	MSS	splenic flexure to sigmoid colon	NA	NA	NA	Harvard
coadread_dfci_2016_485	Male	62.0833	I	NA	NA	MSS	splenic flexure to sigmoid colon	NA	NA	NA	Harvard
coadread_dfci_2016_491	Male	64.4167	II	NA	NA	MSS	splenic flexure to sigmoid colon	NA	NA	NA	Harvard
coadread_dfci_2016_492	Male	66.1667	IV	NA	NA	MSI-H	cecum	NA	NA	NA	Harvard
coadread_dfci_2016_496	Male	49	I	NA	NA	MSS	splenic flexure to sigmoid colon	NA	NA	NA	Harvard
coadread_dfci_2016_497	Male	71.3333	III	NA	NA	MSS	cecum	NA	NA	NA	Harvard
coadread_dfci_2016_498	Male	55.1667	IV	NA	NA	MSS	splenic flexure to sigmoid colon	NA	NA	NA	Harvard
coadread_dfci_2016_50	Female	58.25	I	NA	NA	MSS	splenic flexure to sigmoid colon	NA	NA	NA	Harvard
coadread_dfci_2016_504	Male	76.4167	III	NA	NA	MSS	ascending to trasverse colon	NA	NA	NA	Harvard
coadread_dfci_2016_519	Male	80.9167	III	NA	NA	MSS	ascending to trasverse colon	NA	NA	NA	Harvard
coadread_dfci_2016_521	Male	62.8333	I	NA	NA	MSS	rectum	NA	NA	NA	Harvard
coadread_dfci_2016_523	Male	73.75	II	NA	NA	MSI-H	ascending to trasverse colon	NA	NA	NA	Harvard
coadread_dfci_2016_546	Male	69.9167	IV	NA	NA	MSI-H	cecum	NA	NA	NA	Harvard
coadread_dfci_2016_55	Female	62.1667	II	NA	NA	MSI-H	ascending to trasverse colon	NA	NA	NA	Harvard
coadread_dfci_2016_561	Male	79	NA	NA	NA	MSS	rectum	NA	NA	NA	Harvard
coadread_dfci_2016_578	Male	61.0833	II	NA	NA	MSS	cecum	NA	NA	NA	Harvard
coadread_dfci_2016_587	Male	60.75	II	NA	NA	MSS	rectum	NA	NA	NA	Harvard
coadread_dfci_2016_593	Male	67.5	II	NA	NA	NA	rectum	NA	NA	NA	Harvard
coadread_dfci_2016_60	Female	62.75	I	NA	NA	MSI-H	ascending to trasverse colon	NA	NA	NA	Harvard
coadread_dfci_2016_603	Male	69.75	II	NA	NA	MSS	ascending to trasverse colon	NA	NA	NA	Harvard
coadread_dfci_2016_604	Male	74.4167	II	NA	NA	MSS	rectum	NA	NA	NA	Harvard
coadread_dfci_2016_605	Male	79.9167	I	NA	NA	MSI-H	splenic flexure to sigmoid colon	NA	NA	NA	Harvard
coadread_dfci_2016_607	Male	68.0833	III	NA	NA	MSS	rectum	NA	NA	NA	Harvard
coadread_dfci_2016_610	Male	69.25	I	NA	NA	MSS	splenic flexure to sigmoid colon	NA	NA	NA	Harvard
coadread_dfci_2016_613	Male	69.3333	III	NA	NA	MSI-H	cecum	NA	NA	NA	Harvard
coadread_dfci_2016_615	Male	61.1667	III	NA	NA	MSS	cecum	NA	NA	NA	Harvard
coadread_dfci_2016_62	Female	73.75	II	NA	NA	MSS	ascending to trasverse colon	NA	NA	NA	Harvard
coadread_dfci_2016_621	Male	79.75	II	NA	NA	MSS	ascending to trasverse colon	NA	NA	NA	Harvard
coadread_dfci_2016_627	Male	70.8333	I	NA	NA	MSS	rectum	NA	NA	NA	Harvard
coadread_dfci_2016_628	Male	52	NA	NA	NA	MSS	rectum	NA	NA	NA	Harvard
coadread_dfci_2016_631	Male	74.9167	III	NA	NA	MSS	splenic flexure to sigmoid colon	NA	NA	NA	Harvard
coadread_dfci_2016_636	Male	50.25	I	NA	NA	MSS	cecum	NA	NA	NA	Harvard
coadread_dfci_2016_640	Male	52.5	III	NA	NA	MSS	splenic flexure to sigmoid colon	NA	NA	NA	Harvard
coadread_dfci_2016_645	Male	73.5833	I	NA	NA	MSS	rectum	NA	NA	NA	Harvard
coadread_dfci_2016_647	Male	72.9167	I	NA	NA	MSS	cecum	NA	NA	NA	Harvard
coadread_dfci_2016_649	Male	54.3333	II	NA	NA	MSI-H	cecum	NA	NA	NA	Harvard
coadread_dfci_2016_657	Male	59.5833	I	NA	NA	MSS	splenic flexure to sigmoid colon	NA	NA	NA	Harvard
coadread_dfci_2016_66	Female	67.1667	III	NA	NA	MSS	splenic flexure to sigmoid colon	NA	NA	NA	Harvard
coadread_dfci_2016_662	Male	68.75	NA	NA	NA	MSS	splenic flexure to sigmoid colon	NA	NA	NA	Harvard
coadread_dfci_2016_663	Male	71	NA	NA	NA	MSS	splenic flexure to sigmoid colon	NA	NA	NA	Harvard
coadread_dfci_2016_676	Male	76.5833	III	NA	NA	MSS	rectum	NA	NA	NA	Harvard
coadread_dfci_2016_677	Male	70.6667	III	NA	NA	MSS	rectum	NA	NA	NA	Harvard
coadread_dfci_2016_68	Female	60.3333	I	NA	NA	MSI-H	cecum	NA	NA	NA	Harvard
coadread_dfci_2016_680	Male	74.25	NA	NA	NA	MSS	splenic flexure to sigmoid colon	NA	NA	NA	Harvard
coadread_dfci_2016_683	Male	60.4167	IV	NA	NA	MSS	splenic flexure to sigmoid colon	NA	NA	NA	Harvard
coadread_dfci_2016_687	Male	66.25	III	NA	NA	MSS	cecum	NA	NA	NA	Harvard
coadread_dfci_2016_688	Male	46	II	NA	NA	MSS	splenic flexure to sigmoid colon	NA	NA	NA	Harvard
coadread_dfci_2016_691	Male	65.5833	II	NA	NA	MSS	splenic flexure to sigmoid colon	NA	NA	NA	Harvard
coadread_dfci_2016_693	Male	65.4167	II	NA	NA	MSS	ascending to trasverse colon	NA	NA	NA	Harvard
coadread_dfci_2016_694	Male	47	NA	NA	NA	NA	rectum	NA	NA	NA	Harvard
coadread_dfci_2016_70	Female	65.3333	III	NA	NA	MSS	rectum	NA	NA	NA	Harvard
coadread_dfci_2016_73	Female	65.3333	III	NA	NA	MSS	ascending to trasverse colon	NA	NA	NA	Harvard
coadread_dfci_2016_84	Female	53.9167	II	NA	NA	MSS	splenic flexure to sigmoid colon	NA	NA	NA	Harvard
coadread_dfci_2016_92	Female	67.3333	II	NA	NA	MSI-H	ascending to trasverse colon	NA	NA	NA	Harvard
coadread_dfci_2016_93	Female	68.4167	III	NA	NA	MSS	rectum	NA	NA	NA	Harvard

## Sheet: All
Tumor_Sample_Barcode	Sex	Age	Stage	Differentiation	TNM Stage	MSI Status	Tumor Site	Race	OS	OS.time	Study
CG01	Female	61	I	Medium	T2N0M0	NA	Rectum	Chinese	NA	NA	Beijing
CG02	Female	70	III	Medium	T3N1M0	NA	Rectum	Chinese	NA	NA	Beijing
CG03	Female	61	III	Medium	T3N1M0	NA	Rectum	Chinese	NA	NA	Beijing
CG04	Male	80	II	Medium	T4N0M0	NA	Rectum	Chinese	NA	NA	Beijing
CG05	Female	54	II	High	T3N0M0	NA	Rectum	Chinese	NA	NA	Beijing
CG06	Female	54	II	Medium	T3N0M0	NA	Rectum	Chinese	NA	NA	Beijing
CG07	Female	64	II	Medium	T3N0M0	NA	Rectum	Chinese	NA	NA	Beijing
CG08	Male	58	II	Medium	T3N0M0	NA	Rectum	Chinese	NA	NA	Beijing
CG09	Male	70	III	Medium	T4N1M0	NA	Rectum	Chinese	NA	NA	Beijing
CG10	Female	81	III	Medium	T3N1M0	NA	Rectum	Chinese	NA	NA	Beijing
CG11	Male	79	III	NA	T3N2M0	NA	Rectum	Chinese	NA	NA	Beijing
CG12	Male	58	II	Medium	T3N0M0	NA	Rectum	Chinese	NA	NA	Beijing
CG13	Male	58	III	Medium	T4N1M0	NA	Rectum	Chinese	NA	NA	Beijing
CG14	Female	31	III	Low	T3N2M0	NA	Rectum	Chinese	NA	NA	Beijing
CG15	Female	65	III	Medium	T4N1M0	NA	Rectum	Chinese	NA	NA	Beijing
CG16	Male	62	III	Medium	T4N1M0	NA	transverse colon	Chinese	NA	NA	Beijing
CG17	Female	78	III	Medium	T3N1M0	NA	Rectum	Chinese	NA	NA	Beijing
CG18	Male	75	II	Medium	T3N0M0	NA	Rectum	Chinese	NA	NA	Beijing
CG19	Female	71	I	Medium	T1N0M0	NA	Rectum	Chinese	NA	NA	Beijing
CG20	Male	74	III	Medium	T4N1M0	NA	Rectum	Chinese	NA	NA	Beijing
CG21	Male	48	III	High	T3N2M0	NA	sigmoid colon	Chinese	NA	NA	Beijing
CG22	Female	70	III	Medium	T4N2M0	NA	sigmoid colon	Chinese	NA	NA	Beijing
CG23	Female	57	II	Medium	T4N0M0	NA	sigmoid colon	Chinese	NA	NA	Beijing
CG24	Male	60	III	Medium	T4N1M0	NA	Rectum	Chinese	NA	NA	Beijing
CG25	Male	80	II	Medium	T3N0M0	NA	RightColon	Chinese	NA	NA	Beijing
CG26	Male	55	III	Medium	T3N1M0	NA	Rectum	Chinese	NA	NA	Beijing
CG27	Female	76	III	Medium	T4N1M0	NA	RightColon	Chinese	NA	NA	Beijing
CG28	Female	56	II	Medium	T4N0M0	NA	RightColon	Chinese	NA	NA	Beijing
CG29	Male	74	II	Medium	T3N0M0	NA	Rectum	Chinese	NA	NA	Beijing
CG30	Male	78	II	Medium	T4N0M0	NA	Rectum	Chinese	NA	NA	Beijing
CG31	Female	60	III	Medium	T2N1M0	NA	Rectum	Chinese	NA	NA	Beijing
CG32	Female	73	II	Medium	T4N0M0	NA	Rectum	Chinese	NA	NA	Beijing
CG33	Female	73	I	High	T2N0M0	NA	Rectum	Chinese	NA	NA	Beijing
CG34	Female	65	III	Medium	T4N1M0	NA	Rectum	Chinese	NA	NA	Beijing
CG35	Female	55	III	Medium	T4N2M0	NA	Rectum	Chinese	NA	NA	Beijing
CG36	Male	78	I	Medium	T2N0M0	NA	Rectum	Chinese	NA	NA	Beijing
CG37	Female	68	II	Medium	T3N0M0	NA	sigmoid colon	Chinese	NA	NA	Beijing
CG38	Male	60	II	Medium	T3N0M0	NA	Rectum	Chinese	NA	NA	Beijing
CG39	Female	61	I	Medium	T1N0M0	NA	Rectum	Chinese	NA	NA	Beijing
CG40	Male	66	I	Medium	T1N0M0	NA	Rectum	Chinese	NA	NA	Beijing
CG41	Male	68	III	Medium	T4N1M0	NA	Rectum	Chinese	NA	NA	Beijing
CG42	Male	83	III	Medium	T2N1M0	NA	Rectum	Chinese	NA	NA	Beijing
CG43	Male	35	II	Medium	T3N0M0	NA	RightColon	Chinese	NA	NA	Beijing
CG44	Male	65	III	Medium	T4N1M0	NA	Rectum	Chinese	NA	NA	Beijing
CG45	Female	51	NA	Medium	N0M0	NA	colon	Chinese	NA	NA	Beijing
CG46	Male	70	II	Medium	T4N0M0	NA	sigmoid colon	Chinese	NA	NA	Beijing
CG47	Male	75	I	Medium	T2N0M0	NA	Rectum	Chinese	NA	NA	Beijing
CG48	Female	45	I	Medium	T2N0M0	NA	Rightcolon	Chinese	NA	NA	Beijing
CG49	Male	67	II	Medium	T3N0M0	NA	sigmoid colon	Chinese	NA	NA	Beijing
CG50	Female	59	II	Medium	T4N0M0	NA	sigmoid colon	Chinese	NA	NA	Beijing
CG51	Female	51	II	Medium	T4N0M0	NA	Rectum	Chinese	NA	NA	Beijing
CG52	Female	38	II	NA	T3N0M0	NA	Rectum	Chinese	NA	NA	Beijing
CG53	Male	80	II	Medium	T3N0M0	NA	Rectum	Chinese	NA	NA	Beijing
CG54	Female	78	III	Medium	T3N2M0	NA	Rectum	Chinese	NA	NA	Beijing
CG55	Male	51	I	Medium	T1N0M0	NA	Rectum	Chinese	NA	NA	Beijing
CG56	Male	57	III	Medium	T3N1M0	NA	Rectum	Chinese	NA	NA	Beijing
CG57	Female	88	I	Medium	T2N0M0	NA	RightColon	Chinese	NA	NA	Beijing
CG58	Male	70	II	Medium	T3N0M0	NA	Rectum	Chinese	NA	NA	Beijing
ILMN01	Female	50	II	Medium	T3N0M0	MSS	Rectum	Chinese	NA	NA	Beijing
ILMN02	Female	75	II	Medium	T3N0M0	MSS	RightColon	Chinese	NA	NA	Beijing
ILMN03	Male	53	IV	Low	T4N2M1	MSS	sigmoid colon	Chinese	NA	NA	Beijing
ILMN04	Female	68	IV	Medium	T4M1	MSS	RightColon	Chinese	NA	NA	Beijing
ILMN05	Male	57	III	Low	T4N2M0	MSS	sigmoid colon	Chinese	NA	NA	Beijing
ILMN06	Male	50	III	Low	T3N1M0	MSS	sigmoid colon	Chinese	NA	NA	Beijing
ILMN07	Female	42	IV	Medium	T4N2M1	MSS	sigmoid colon	Chinese	NA	NA	Beijing
ILMN08	Female	45	III	Low	T3N1M0	MSS	ascending colon	Chinese	NA	NA	Beijing
ILMN09	Female	52	II	Medium	T3N0M0	MSI-H	RightColon	Chinese	NA	NA	Beijing
ILMN10	Male	63	III	Medium	T3N1M0	MSS	ascending colon	Chinese	NA	NA	Beijing
ILMN11	Male	56	III	Medium	T4N3M0	MSS	Colon	Chinese	NA	NA	Beijing
ILMN12	Female	45	II	NA	T3N0M0	MSI-H	ascending colon	Chinese	NA	NA	Beijing
ILMN13	Female	54	II	Low	T4N0M0	MSS	ascending colon	Chinese	NA	NA	Beijing
ILMN14	Female	58	III	Medium	T3N1M0	MSS	ascending colon	Chinese	NA	NA	Beijing
ILMN15	Male	46	II	Medium	T3N0M0	MSI-H	ascending colon	Chinese	NA	NA	Beijing
ILMN16	Female	32	III	Medium	T4N2M0	MSS	transverse colon	Chinese	NA	NA	Beijing
ILMN17	Female	60	III	NA	T4N1M0	MSS	ascending colon	Chinese	NA	NA	Beijing
ILMN18	Male	75	II	NA	N0	MSS	sigmoid colon	Chinese	NA	NA	Beijing
ILMN19	Female	47	III	NA	T4N1M0	MSS	ascending colon	Chinese	NA	NA	Beijing
ILMN20	Male	39	II	Low	T4N0M0	MSI-H	RightColon	Chinese	NA	NA	Beijing
ILMN21	Female	54	II	NA	N0	MSS	ascending colon	Chinese	NA	NA	Beijing
ILMN22	Male	51	II	Medium	T4N0M0	MSS	descendingcolon	Chinese	NA	NA	Beijing
ILMN23	Female	32	II	Medium	T4N0M0	MSI-H	sigmoid colon	Chinese	NA	NA	Beijing
ILMN24	Female	62	III	Medium	T3N1M0	MSS	sigmoid colon	Chinese	NA	NA	Beijing
ILMN25	Female	61	II	Medium	T3N0M0	MSS	ascending colon	Chinese	NA	NA	Beijing
ILMN26	Male	34	III	Medium	T2N1M0	MSS	ascending colon	Chinese	NA	NA	Beijing
ILMN27	Female	52	III	Medium	T3N1M0	MSS	ascending colon	Chinese	NA	NA	Beijing
ILMN28	Male	42	II	Medium	T3N0M0	MSS	RightColon	Chinese	NA	NA	Beijing
ILMN29	Male	58	II	Low	T3N0M0	MSI-H	transverse colon	Chinese	NA	NA	Beijing
ILMN30	Male	75	II	Medium	T3N0M0	MSS	Colon	Chinese	NA	NA	Beijing
ILMN31	Female	61	III	Low	T4N2M0	MSS	Colon	Chinese	NA	NA	Beijing
ILMN32	Male	52	II	Medium	T3N0M0	MSI-H	ascending colon	Chinese	NA	NA	Beijing
ILMN33	Female	56	II	Medium	T3N0M0	MSS	sigmoid colon	Chinese	NA	NA	Beijing
ILMN34	Female	59	II	Medium	T3N0M0	MSS	Colon	Chinese	NA	NA	Beijing
ILMN35	Male	76	II	Medium	T3N0M0	MSS	Colon	Chinese	NA	NA	Beijing
ILMN36	Male	50	II	Medium	T3N0M0	MSI-H	transverse colon	Chinese	NA	NA	Beijing
ILMN37	Female	46	IV	Medium	T4N1M1	MSS	sigmoid colon	Chinese	NA	NA	Beijing
ILMN38	Male	56	III	Medium	T3N2M0	MSS	sigmoid colon	Chinese	NA	NA	Beijing
ILMN39	Male	51	II	Low	T3N0M0	MSS	RightColon	Chinese	NA	NA	Beijing
ILMN40	Male	67	III	Medium	T3N1M0	MSS	Colon	Chinese	NA	NA	Beijing
coad_caseccc_11843	Male	NA	IV	NA	NA	MSS	Colon	African American	NA	NA	Texas
coad_caseccc_15937	Male	NA	IV	NA	NA	MSS	Liver	African American	NA	NA	Texas
coad_caseccc_7525	Male	NA	IV	NA	NA	MSS	Liver	African American	NA	NA	Texas
coad_caseccc_9041	Female	NA	IV	NA	NA	MSS	Colon	African American	NA	NA	Texas
coad_caseccc_8685a	Female	NA	IV	NA	NA	MSS	Colon	African American	NA	NA	Texas
coad_caseccc_11835	Female	NA	IV	NA	NA	MSS	Colon	African American	NA	NA	Texas
coad_caseccc_11893	Female	NA	IV	NA	NA	MSS	Colon	African American	NA	NA	Texas
coad_caseccc_15807	Male	NA	IV	NA	NA	MSS	Colon	African American	NA	NA	Texas
coad_caseccc_9347	Female	NA	IV	NA	NA	MSS	Colon	African American	NA	NA	Texas
coad_caseccc_9339	Female	NA	IV	NA	NA	MSS	Colon	African American	NA	NA	Texas
coad_caseccc_15861	Female	NA	IV	NA	NA	MSS	Liver	African American	NA	NA	Texas
coad_caseccc_9587	Female	NA	IV	NA	NA	MSS	Colon	African American	NA	NA	Texas
coad_caseccc_5804	Female	NA	IV	NA	NA	MSS	Colon	African American	NA	NA	Texas
coad_caseccc_15960	Male	NA	IV	NA	NA	MSS	Colon	African American	NA	NA	Texas
coad_caseccc_8705a	Female	NA	IV	NA	NA	MSS	Colon	African American	NA	NA	Texas
coad_caseccc_13260	Male	NA	IV	NA	NA	MSS	Liver	African American	NA	NA	Texas
coad_caseccc_15927	Male	NA	IV	NA	NA	MSS	Liver	African American	NA	NA	Texas
coad_caseccc_15972	Male	NA	IV	NA	NA	MSS	Colon	African American	NA	NA	Texas
coad_caseccc_15919	Female	NA	IV	NA	NA	MSS	Liver	African American	NA	NA	Texas
coad_caseccc_2089	Female	NA	IV	NA	NA	MSS	Colon	African American	NA	NA	Texas
coad_caseccc_9029	Male	NA	IV	NA	NA	MSS	Colon	African American	NA	NA	Texas
coad_caseccc_11604	Female	NA	IV	NA	NA	MSS	Colon	African American	NA	NA	Texas
coad_caseccc_11677	Male	NA	IV	NA	NA	MSS	Colon	African American	NA	NA	Texas
coad_caseccc_11027	Female	NA	III	NA	NA	MSS	Colon	African American	NA	NA	Texas
coad_caseccc_15931	Male	NA	IV	NA	NA	MSS	Liver	African American	NA	NA	Texas
coad_caseccc_15873	Male	NA	IV	NA	NA	MSS	Colon	African American	NA	NA	Texas
coad_caseccc_5363	Male	NA	IV	NA	NA	MSS	Colon	African American	NA	NA	Texas
coad_caseccc_15245	Female	NA	IV	NA	NA	MSS	Liver	African American	NA	NA	Texas
coad_caseccc_15968	Male	NA	IV	NA	NA	MSS	Colon	African American	NA	NA	Texas
01CO001	Male	61	III	NA	NA	MSS	Sigmoid Colon	NA	0	32	Baylor
01CO005	Female	70	II	NA	NA	MSS	Sigmoid Colon	NA	1	44	Baylor
01CO006	Female	75	III	NA	NA	MSS	Ascending Colon	NA	0	30	Baylor
01CO008	Female	54	II	NA	NA	MSS	Descending Colon	NA	0	31	Baylor
01CO013	Male	58	I	NA	NA	MSS	Sigmoid Colon	NA	0	13	Baylor
01CO014	Female	78	III	NA	NA	MSI-H	Hepatix Flexure	NA	0	31	Baylor
01CO015	Male	89	I	NA	NA	MSS	Cecum	NA	0	31	Baylor
01CO019	Female	63	III	NA	NA	MSS	Sigmoid Colon	NA	0	30	Baylor
01CO022	Female	77	I	NA	NA	MSI-H	Cecum	NA	0	31	Baylor
05CO002	Female	NA	III	NA	NA	MSS	Sigmoid Colon	NA	0	29	Baylor
05CO003	Male	NA	II	NA	NA	MSI-H	Ascending Colon	NA	0	27	Baylor
05CO004	Female	40	III	NA	NA	NA	Sigmoid Colon	NA	0	31	Baylor
05CO006	Female	83	III	NA	NA	MSI-H	Cecum	NA	0	27	Baylor
05CO007	Female	85	III	NA	NA	MSI-H	Sigmoid Colon	NA	0	30	Baylor
05CO011	Male	39	II	NA	NA	MSS	Sigmoid Colon	NA	0	32	Baylor
05CO015	Female	74	II	NA	NA	MSI-H	Ascending Colon	NA	1	11	Baylor
05CO020	Female	93	II	NA	NA	MSS	Cecum	NA	0	31	Baylor
05CO026	Female	70	III	NA	NA	MSS	Splenic Flexure	NA	0	26	Baylor
05CO028	Female	61	I	NA	NA	MSS	Ascending Colon	NA	0	27	Baylor
05CO029	Female	55	II	NA	NA	MSS	Hepatix Flexure	NA	0	30	Baylor
05CO032	Male	79	III	NA	NA	MSI-H	Ascending Colon	NA	0	28	Baylor
05CO033	Male	61	III	NA	NA	MSS	Cecum	NA	0	28	Baylor
05CO034	Female	55	III	NA	NA	MSS	Cecum	NA	0	31	Baylor
05CO035	Female	64	II	NA	NA	MSS	Ascending Colon	NA	0	30	Baylor
05CO037	Male	50	II	NA	NA	MSI-H	Sigmoid Colon	NA	0	28	Baylor
05CO039	Male	74	II	NA	NA	MSI-H	Ascending Colon	NA	1	18	Baylor
05CO041	Female	79	II	NA	NA	MSI-H	Ascending Colon	NA	0	30	Baylor
05CO044	Female	71	II	NA	NA	MSI-H	Descending Colon	NA	0	30	Baylor
05CO045	Female	75	III	NA	NA	MSS	Ascending Colon	NA	0	29	Baylor
05CO047	Male	56	I	NA	NA	MSS	Sigmoid Colon	NA	0	29	Baylor
05CO048	Female	78	III	NA	NA	MSI-H	Ascending Colon	NA	0	28	Baylor
05CO049	Male	88	II	NA	NA	MSS	Hepatix Flexure	NA	0	27	Baylor
05CO050	Female	67	III	NA	NA	MSI-H	Cecum	NA	0	25	Baylor
05CO053	Male	52	II	NA	NA	MSS	Cecum	NA	0	30	Baylor
05CO054	Male	86	I	NA	NA	MSS	Cecum	NA	0	30	Baylor
06CO001	Male	75	III	NA	NA	MSS	Ascending Colon	NA	0	7	Baylor
06CO002	Female	73	III	NA	NA	MSS	Sigmoid Colon	NA	0	27	Baylor
09CO005	Female	69	III	NA	NA	MSS	Cecum	NA	0	24	Baylor
09CO006	Male	87	I	NA	NA	MSS	Ascending Colon	NA	0	3	Baylor
09CO008	Male	54	III	NA	NA	MSS	Cecum	NA	0	28	Baylor
09CO011	Female	75	I	NA	NA	MSS	Cecum	NA	0	20	Baylor
09CO013	Male	50	III	NA	NA	MSS	Cecum	NA	0	15	Baylor
09CO014	Male	67	II	NA	NA	MSS	Ascending Colon	NA	0	27	Baylor
09CO015	Male	69	III	NA	NA	MSS	Cecum	NA	0	30	Baylor
09CO018	Female	53	III	NA	NA	MSS	Sigmoid Colon	NA	0	23	Baylor
09CO019	Male	88	I	NA	NA	MSS	Hepatix Flexure	NA	0	17	Baylor
09CO022	Female	72	II	NA	NA	MSS	Cecum	NA	0	26	Baylor
11CO005	Female	66	III	NA	NA	MSS	Sigmoid Colon	NA	0	32	Baylor
11CO007	Female	64	II	NA	NA	MSI-H	Ascending Colon	NA	0	31	Baylor
11CO008	Female	67	III	NA	NA	MSS	Sigmoid Colon	NA	0	32	Baylor
11CO010	Female	59	II	NA	NA	MSS	Ascending Colon	NA	0	31	Baylor
11CO018	Male	74	II	NA	NA	MSI-H	Hepatix Flexure	NA	0	31	Baylor
11CO019	Female	74	III	NA	NA	MSS	Cecum	NA	0	31	Baylor
11CO020	Male	55	III	NA	NA	MSS	Sigmoid Colon	NA	0	31	Baylor
11CO021	Female	75	IV	NA	NA	MSS	Sigmoid Colon	NA	1	8	Baylor
11CO022	Male	72	IV	NA	NA	MSS	Sigmoid Colon	NA	0	32	Baylor
11CO027	Female	55	II	NA	NA	MSS	Sigmoid Colon	NA	0	32	Baylor
11CO030	Female	55	II	NA	NA	MSS	Descending Colon	NA	0	31	Baylor
11CO031	Female	54	II	NA	NA	MSI-H	Descending Colon	NA	0	32	Baylor
11CO032	Male	58	III	NA	NA	MSS	Sigmoid Colon	NA	0	31	Baylor
11CO033	Male	55	II	NA	NA	MSI-H	Descending Colon	NA	0	32	Baylor
11CO036	Male	37	III	NA	NA	MSI-H	Ascending Colon	NA	0	30	Baylor
11CO037	Female	52	III	NA	NA	MSS	Sigmoid Colon	NA	0	31	Baylor
11CO039	Female	68	II	NA	NA	MSS	Sigmoid Colon	NA	0	32	Baylor
11CO042	Male	71	II	NA	NA	MSS	Splenic Flexure	NA	0	31	Baylor
11CO043	Female	67	II	NA	NA	MSS	Ascending Colon	NA	0	31	Baylor
11CO044	Female	69	IV	NA	NA	MSS	Ascending Colon	NA	1	20	Baylor
11CO045	Female	71	III	NA	NA	MSS	Cecum	NA	0	32	Baylor
11CO047	Male	65	II	NA	NA	MSS	Sigmoid Colon	NA	0	32	Baylor
11CO048	Male	64	II	NA	NA	MSS	Cecum	NA	0	32	Baylor
11CO051	Female	61	II	NA	NA	MSI-H	Ascending Colon	NA	0	35	Baylor
11CO052	Female	66	III	NA	NA	MSS	Cecum	NA	1	18	Baylor
11CO053	Female	64	II	NA	NA	MSS	Descending Colon	NA	0	34	Baylor
11CO054	Female	66	II	NA	NA	MSS	Sigmoid Colon	NA	0	34	Baylor
11CO057	Male	74	III	NA	NA	MSS	Ascending Colon	NA	0	33	Baylor
11CO058	Female	56	II	NA	NA	MSS	Ascending Colon	NA	0	33	Baylor
11CO060	Female	72	II	NA	NA	MSS	Sigmoid Colon	NA	0	33	Baylor
11CO061	Female	48	II	NA	NA	MSI-H	Ascending Colon	NA	0	32	Baylor
11CO062	Male	75	IV	NA	NA	MSS	Ascending Colon	NA	0	32	Baylor
11CO070	Male	35	III	NA	NA	NA	Sigmoid Colon	NA	0	31	Baylor
11CO072	Female	65	III	NA	NA	MSS	Descending Colon	NA	0	11	Baylor
11CO077	Male	68	II	NA	NA	MSS	Descending Colon	NA	0	32	Baylor
11CO079	Female	75	III	NA	NA	MSS	Sigmoid Colon	NA	0	31	Baylor
14CO002	Male	63	II	NA	NA	MSS	Sigmoid Colon	NA	0	1	Baylor
14CO003	Female	75	III	NA	NA	MSI-H	Tranverse Colon	NA	0	42	Baylor
14CO005	Female	75	II	NA	NA	MSS	Cecum	NA	0	39	Baylor
15CO001	Female	57	III	NA	NA	MSS	Sigmoid Colon	NA	0	29	Baylor
15CO002	Female	53	II	NA	NA	MSS	Hepatix Flexure	NA	0	27	Baylor
16CO002	Male	68	III	NA	NA	MSS	Splenic Flexure	NA	0	35	Baylor
16CO003	Female	63	II	NA	NA	MSS	Sigmoid Colon	NA	0	31	Baylor
16CO006	Male	64	IV	NA	NA	MSS	Hepatix Flexure	NA	0	15	Baylor
16CO011	Male	59	III	NA	NA	MSS	Ascending Colon	NA	0	35	Baylor
20CO001	Female	54	III	NA	NA	MSS	Ascending Colon	NA	0	29	Baylor
20CO003	Female	60	IV	NA	NA	MSI-H	Descending Colon	NA	1	26	Baylor
20CO004	Male	56	III	NA	NA	MSS	Cecum	NA	0	29	Baylor
20CO006	Male	58	IV	NA	NA	NA	Cecum	NA	0	26	Baylor
20CO007	Male	55	II	NA	NA	MSS	Descending Colon	NA	0	23	Baylor
21CO006	Male	76	I	NA	NA	MSS	Sigmoid Colon	NA	0	31	Baylor
21CO007	Male	50	IV	NA	NA	MSS	Sigmoid Colon	NA	0	23	Baylor
22CO004	Male	52	II	NA	NA	MSS	Sigmoid Colon	NA	0	29	Baylor
22CO006	Female	57	III	NA	NA	MSI-H	Ascending Colon	NA	1	28	Baylor
27CO004	Female	51	III	NA	NA	MSS	Cecum	NA	0	36	Baylor
05CO005	Male	62	I	NA	NA	MSS	Sigmoid Colon	NA	NA	NA	Baylor
05CO014	Female	73	III	NA	NA	MSS	NA	NA	NA	NA	Baylor
05CO055	Female	54	III	NA	NA	MSS	Sigmoid Colon	NA	NA	NA	Baylor
11CO059	Female	83	II	NA	NA	MSI-H	Ascending Colon	NA	NA	NA	Baylor
13CO001	Male	70	III	NA	NA	NA	Sigmoid Colon	NA	NA	NA	Baylor
14CO001	Female	49	III	NA	NA	NA	Sigmoid Colon	NA	NA	NA	Baylor
16CO012	Female	74	I	NA	NA	MSS	Sigmoid Colon	NA	NA	NA	Baylor
24CO005	Female	41	III	NA	NA	MSS	Sigmoid Colon	NA	NA	NA	Baylor
587220	NA	NA	NA	NA	NA	MSI-H	NA	NA	NA	NA	Genetech
587222	NA	NA	NA	NA	NA	MSS	NA	NA	NA	NA	Genetech
587224	NA	NA	NA	NA	NA	MSI-H	NA	NA	NA	NA	Genetech
587226	NA	NA	NA	NA	NA	MSI-H	NA	NA	NA	NA	Genetech
587228	NA	NA	NA	NA	NA	MSI-H	NA	NA	NA	NA	Genetech
587230	NA	NA	NA	NA	NA	MSS	NA	NA	NA	NA	Genetech
587232	NA	NA	NA	NA	NA	MSS	NA	NA	NA	NA	Genetech
587234	NA	NA	NA	NA	NA	MSI-H	NA	NA	NA	NA	Genetech
587238	NA	NA	NA	NA	NA	MSI-H	NA	NA	NA	NA	Genetech
587242	NA	NA	NA	NA	NA	MSS	NA	NA	NA	NA	Genetech
587244	NA	NA	NA	NA	NA	MSS	NA	NA	NA	NA	Genetech
587246	NA	NA	NA	NA	NA	MSS	NA	NA	NA	NA	Genetech
587248	NA	NA	NA	NA	NA	MSS	NA	NA	NA	NA	Genetech
587254	NA	NA	NA	NA	NA	MSS	NA	NA	NA	NA	Genetech
587256	NA	NA	NA	NA	NA	MSI-H	NA	NA	NA	NA	Genetech
587260	NA	NA	NA	NA	NA	MSS	NA	NA	NA	NA	Genetech
587262	NA	NA	NA	NA	NA	MSS	NA	NA	NA	NA	Genetech
587264	NA	NA	NA	NA	NA	MSS	NA	NA	NA	NA	Genetech
587268	NA	NA	NA	NA	NA	MSS	NA	NA	NA	NA	Genetech
587270	NA	NA	NA	NA	NA	MSS	NA	NA	NA	NA	Genetech
587276	NA	NA	NA	NA	NA	MSS	NA	NA	NA	NA	Genetech
587278	NA	NA	NA	NA	NA	MSI-H	NA	NA	NA	NA	Genetech
587282	NA	NA	NA	NA	NA	MSS	NA	NA	NA	NA	Genetech
587284	NA	NA	NA	NA	NA	MSI-H	NA	NA	NA	NA	Genetech
587286	NA	NA	NA	NA	NA	MSS	NA	NA	NA	NA	Genetech
587288	NA	NA	NA	NA	NA	MSS	NA	NA	NA	NA	Genetech
587290	NA	NA	NA	NA	NA	MSS	NA	NA	NA	NA	Genetech
587292	NA	NA	NA	NA	NA	MSS	NA	NA	NA	NA	Genetech
587294	NA	NA	NA	NA	NA	MSS	NA	NA	NA	NA	Genetech
587298	NA	NA	NA	NA	NA	MSS	NA	NA	NA	NA	Genetech
587300	NA	NA	NA	NA	NA	MSS	NA	NA	NA	NA	Genetech
587302	NA	NA	NA	NA	NA	MSS	NA	NA	NA	NA	Genetech
587304	NA	NA	NA	NA	NA	MSS	NA	NA	NA	NA	Genetech
587306	NA	NA	NA	NA	NA	MSS	NA	NA	NA	NA	Genetech
587316	NA	NA	NA	NA	NA	MSI-H	NA	NA	NA	NA	Genetech
587318	NA	NA	NA	NA	NA	MSS	NA	NA	NA	NA	Genetech
587322	NA	NA	NA	NA	NA	MSS	NA	NA	NA	NA	Genetech
587328	NA	NA	NA	NA	NA	MSS	NA	NA	NA	NA	Genetech
587330	NA	NA	NA	NA	NA	MSS	NA	NA	NA	NA	Genetech
587332	NA	NA	NA	NA	NA	MSI-H	NA	NA	NA	NA	Genetech
587334	NA	NA	NA	NA	NA	MSS	NA	NA	NA	NA	Genetech
587336	NA	NA	NA	NA	NA	MSI-H	NA	NA	NA	NA	Genetech
587338	NA	NA	NA	NA	NA	MSI-H	NA	NA	NA	NA	Genetech
587340	NA	NA	NA	NA	NA	MSS	NA	NA	NA	NA	Genetech
587342	NA	NA	NA	NA	NA	MSI-H	NA	NA	NA	NA	Genetech
587344	NA	NA	NA	NA	NA	MSS	NA	NA	NA	NA	Genetech
587346	NA	NA	NA	NA	NA	MSS	NA	NA	NA	NA	Genetech
587348	NA	NA	NA	NA	NA	MSS	NA	NA	NA	NA	Genetech
587350	NA	NA	NA	NA	NA	MSI-H	NA	NA	NA	NA	Genetech
587352	NA	NA	NA	NA	NA	MSS	NA	NA	NA	NA	Genetech
587354	NA	NA	NA	NA	NA	MSS	NA	NA	NA	NA	Genetech
587356	NA	NA	NA	NA	NA	MSS	NA	NA	NA	NA	Genetech
587358	NA	NA	NA	NA	NA	MSS	NA	NA	NA	NA	Genetech
587360	NA	NA	NA	NA	NA	MSS	NA	NA	NA	NA	Genetech
587362	NA	NA	NA	NA	NA	MSS	NA	NA	NA	NA	Genetech
587364	NA	NA	NA	NA	NA	MSS	NA	NA	NA	NA	Genetech
587368	NA	NA	NA	NA	NA	MSS	NA	NA	NA	NA	Genetech
587370	NA	NA	NA	NA	NA	MSS	NA	NA	NA	NA	Genetech
587372	NA	NA	NA	NA	NA	MSS	NA	NA	NA	NA	Genetech
587374	NA	NA	NA	NA	NA	MSS	NA	NA	NA	NA	Genetech
587376	NA	NA	NA	NA	NA	MSS	NA	NA	NA	NA	Genetech
587378	NA	NA	NA	NA	NA	MSS	NA	NA	NA	NA	Genetech
587380	NA	NA	NA	NA	NA	MSS	NA	NA	NA	NA	Genetech
587382	NA	NA	NA	NA	NA	MSS	NA	NA	NA	NA	Genetech
587384	NA	NA	NA	NA	NA	MSS	NA	NA	NA	NA	Genetech
587386	NA	NA	NA	NA	NA	MSS	NA	NA	NA	NA	Genetech
587388	NA	NA	NA	NA	NA	MSS	NA	NA	NA	NA	Genetech
587390	NA	NA	NA	NA	NA	MSS	NA	NA	NA	NA	Genetech
587392	NA	NA	NA	NA	NA	MSS	NA	NA	NA	NA	Genetech
587394	NA	NA	NA	NA	NA	MSS	NA	NA	NA	NA	Genetech
587398	NA	NA	NA	NA	NA	MSS	NA	NA	NA	NA	Genetech
587400	NA	NA	NA	NA	NA	MSS	NA	NA	NA	NA	Genetech
587236	NA	NA	NA	NA	NA	MSS	NA	NA	NA	NA	Genetech
587326	NA	NA	NA	NA	NA	MSS	NA	NA	NA	NA	Genetech
coadread_dfci_2016_101	Female	69	III	NA	NA	MSS	rectum	NA	NA	NA	Harvard
coadread_dfci_2016_101930	Female	84	I	NA	NA	NA	ascending to trasverse colon	NA	NA	NA	Harvard
coadread_dfci_2016_102	Female	73	II	NA	NA	MSI-H	ascending to trasverse colon	NA	NA	NA	Harvard
coadread_dfci_2016_103320	Female	71	II	NA	NA	NA	cecum	NA	NA	NA	Harvard
coadread_dfci_2016_106	Female	67	I	NA	NA	MSS	cecum	NA	NA	NA	Harvard
coadread_dfci_2016_108	Female	55	III	NA	NA	MSS	splenic flexure to sigmoid colon	NA	NA	NA	Harvard
coadread_dfci_2016_110220	Female	81	I	NA	NA	NA	rectum	NA	NA	NA	Harvard
coadread_dfci_2016_111	Female	71	I	NA	NA	MSI-H	ascending to trasverse colon	NA	NA	NA	Harvard
coadread_dfci_2016_112	Female	62	III	NA	NA	MSS	splenic flexure to sigmoid colon	NA	NA	NA	Harvard
coadread_dfci_2016_112874	Female	79	II	NA	NA	NA	splenic flexure to sigmoid colon	NA	NA	NA	Harvard
coadread_dfci_2016_114	Female	76	III	NA	NA	MSS	ascending to trasverse colon	NA	NA	NA	Harvard
coadread_dfci_2016_1153	Female	66	I	NA	NA	MSS	splenic flexure to sigmoid colon	NA	NA	NA	Harvard
coadread_dfci_2016_1156	Female	70	II	NA	NA	MSS	splenic flexure to sigmoid colon	NA	NA	NA	Harvard
coadread_dfci_2016_1157	Female	76	I	NA	NA	MSS	ascending to trasverse colon	NA	NA	NA	Harvard
coadread_dfci_2016_115875	Female	74	III	NA	NA	NA	ascending to trasverse colon	NA	NA	NA	Harvard
coadread_dfci_2016_116	Female	53	NA	NA	NA	MSS	splenic flexure to sigmoid colon	NA	NA	NA	Harvard
coadread_dfci_2016_1160	Female	72	III	NA	NA	MSS	splenic flexure to sigmoid colon	NA	NA	NA	Harvard
coadread_dfci_2016_1161	Female	64	II	NA	NA	MSI-H	splenic flexure to sigmoid colon	NA	NA	NA	Harvard
coadread_dfci_2016_1165	Female	63	I	NA	NA	MSS	rectum	NA	NA	NA	Harvard
coadread_dfci_2016_1167	Female	69	II	NA	NA	MSS	ascending to trasverse colon	NA	NA	NA	Harvard
coadread_dfci_2016_1170	Female	79	III	NA	NA	MSS	splenic flexure to sigmoid colon	NA	NA	NA	Harvard
coadread_dfci_2016_1183	Female	77	III	NA	NA	MSS	rectum	NA	NA	NA	Harvard
coadread_dfci_2016_1184	Female	68	II	NA	NA	MSS	splenic flexure to sigmoid colon	NA	NA	NA	Harvard
coadread_dfci_2016_1185	Female	55	I	NA	NA	MSS	rectum	NA	NA	NA	Harvard
coadread_dfci_2016_1187	Female	65	III	NA	NA	MSS	cecum	NA	NA	NA	Harvard
coadread_dfci_2016_1190	Female	65	II	NA	NA	MSS	ascending to trasverse colon	NA	NA	NA	Harvard
coadread_dfci_2016_1191	Female	77	I	NA	NA	MSS	rectum	NA	NA	NA	Harvard
coadread_dfci_2016_1193	Female	64	III	NA	NA	MSS	ascending to trasverse colon	NA	NA	NA	Harvard
coadread_dfci_2016_1195	Female	65	III	NA	NA	MSS	ascending to trasverse colon	NA	NA	NA	Harvard
coadread_dfci_2016_1196	Female	71	NA	NA	NA	MSS	rectum	NA	NA	NA	Harvard
coadread_dfci_2016_1202	Female	58	I	NA	NA	MSI-H	cecum	NA	NA	NA	Harvard
coadread_dfci_2016_1204	Female	66	III	NA	NA	MSS	splenic flexure to sigmoid colon	NA	NA	NA	Harvard
coadread_dfci_2016_1205	Female	59	IV	NA	NA	MSS	ascending to trasverse colon	NA	NA	NA	Harvard
coadread_dfci_2016_1206	Female	72	III	NA	NA	MSS	splenic flexure to sigmoid colon	NA	NA	NA	Harvard
coadread_dfci_2016_1208	Female	57	III	NA	NA	MSS	ascending to trasverse colon	NA	NA	NA	Harvard
coadread_dfci_2016_1212	Female	67	II	NA	NA	MSI-H	cecum	NA	NA	NA	Harvard
coadread_dfci_2016_1216	Female	56	IV	NA	NA	MSS	rectum	NA	NA	NA	Harvard
coadread_dfci_2016_1221	Female	78	IV	NA	NA	MSS	ascending to trasverse colon	NA	NA	NA	Harvard
coadread_dfci_2016_1222	Female	72	II	NA	NA	MSI-H	ascending to trasverse colon	NA	NA	NA	Harvard
coadread_dfci_2016_1224	Female	58	III	NA	NA	MSS	rectum	NA	NA	NA	Harvard
coadread_dfci_2016_1225	Female	75	II	NA	NA	MSI-H	ascending to trasverse colon	NA	NA	NA	Harvard
coadread_dfci_2016_1226	Female	65	III	NA	NA	MSS	rectum	NA	NA	NA	Harvard
coadread_dfci_2016_1227	Female	63	II	NA	NA	MSS	splenic flexure to sigmoid colon	NA	NA	NA	Harvard
coadread_dfci_2016_123	Female	50	III	NA	NA	MSS	splenic flexure to sigmoid colon	NA	NA	NA	Harvard
coadread_dfci_2016_1230	Female	62	I	NA	NA	MSI-H	splenic flexure to sigmoid colon	NA	NA	NA	Harvard
coadread_dfci_2016_1231	Female	74	I	NA	NA	MSI-H	cecum	NA	NA	NA	Harvard
coadread_dfci_2016_1232	Female	73	III	NA	NA	MSS	rectum	NA	NA	NA	Harvard
coadread_dfci_2016_1236	Female	66	I	NA	NA	MSS	rectum	NA	NA	NA	Harvard
coadread_dfci_2016_1240	Female	69	II	NA	NA	MSS	cecum	NA	NA	NA	Harvard
coadread_dfci_2016_1241	Female	68	II	NA	NA	MSI-H	cecum	NA	NA	NA	Harvard
coadread_dfci_2016_1244	Female	63	II	NA	NA	MSS	cecum	NA	NA	NA	Harvard
coadread_dfci_2016_1245	Female	56	III	NA	NA	MSS	splenic flexure to sigmoid colon	NA	NA	NA	Harvard
coadread_dfci_2016_1246	Female	71	III	NA	NA	MSS	rectum	NA	NA	NA	Harvard
coadread_dfci_2016_1247	Female	69	I	NA	NA	MSS	rectum	NA	NA	NA	Harvard
coadread_dfci_2016_1249	Female	60	I	NA	NA	MSS	splenic flexure to sigmoid colon	NA	NA	NA	Harvard
coadread_dfci_2016_1250	Female	78	III	NA	NA	MSS	rectum	NA	NA	NA	Harvard
coadread_dfci_2016_1251	Female	63	III	NA	NA	MSS	cecum	NA	NA	NA	Harvard
coadread_dfci_2016_1254	Female	77	II	NA	NA	MSS	rectum	NA	NA	NA	Harvard
coadread_dfci_2016_1262	Male	61	I	NA	NA	MSS	rectum	NA	NA	NA	Harvard
coadread_dfci_2016_132	Female	69	II	NA	NA	MSS	rectum	NA	NA	NA	Harvard
coadread_dfci_2016_134258	Female	73	I	NA	NA	NA	ascending to trasverse colon	NA	NA	NA	Harvard
coadread_dfci_2016_140903	Female	72	II	NA	NA	NA	ascending to trasverse colon	NA	NA	NA	Harvard
coadread_dfci_2016_142275	Female	61	I	NA	NA	NA	ascending to trasverse colon	NA	NA	NA	Harvard
coadread_dfci_2016_160282	Female	68	II	NA	NA	NA	cecum	NA	NA	NA	Harvard
coadread_dfci_2016_162841	Female	82	II	NA	NA	NA	ascending to trasverse colon	NA	NA	NA	Harvard
coadread_dfci_2016_164221	Female	73	II	NA	NA	NA	rectum	NA	NA	NA	Harvard
coadread_dfci_2016_164668	Female	66	II	NA	NA	NA	splenic flexure to sigmoid colon	NA	NA	NA	Harvard
coadread_dfci_2016_165	Female	55	II	NA	NA	MSS	splenic flexure to sigmoid colon	NA	NA	NA	Harvard
coadread_dfci_2016_167191	Female	77	II	NA	NA	NA	splenic flexure to sigmoid colon	NA	NA	NA	Harvard
coadread_dfci_2016_171816	Female	85	I	NA	NA	NA	splenic flexure to sigmoid colon	NA	NA	NA	Harvard
coadread_dfci_2016_1742	Male	64	IV	NA	NA	MSS	splenic flexure to sigmoid colon	NA	NA	NA	Harvard
coadread_dfci_2016_1743	Male	72	II	NA	NA	MSS	splenic flexure to sigmoid colon	NA	NA	NA	Harvard
coadread_dfci_2016_1745	Male	84	I	NA	NA	MSS	cecum	NA	NA	NA	Harvard
coadread_dfci_2016_1747	Male	77	III	NA	NA	MSS	splenic flexure to sigmoid colon	NA	NA	NA	Harvard
coadread_dfci_2016_1748	Male	85	II	NA	NA	MSI-H	ascending to trasverse colon	NA	NA	NA	Harvard
coadread_dfci_2016_1755	Male	75	IV	NA	NA	MSS	cecum	NA	NA	NA	Harvard
coadread_dfci_2016_1760	Male	78	III	NA	NA	MSS	splenic flexure to sigmoid colon	NA	NA	NA	Harvard
coadread_dfci_2016_1761	Male	79	I	NA	NA	MSS	rectum	NA	NA	NA	Harvard
coadread_dfci_2016_1762	Male	70	II	NA	NA	MSI-H	splenic flexure to sigmoid colon	NA	NA	NA	Harvard
coadread_dfci_2016_1767	Male	76	NA	NA	NA	MSS	rectum	NA	NA	NA	Harvard
coadread_dfci_2016_1771	Male	73	III	NA	NA	MSS	cecum	NA	NA	NA	Harvard
coadread_dfci_2016_1772	Male	52	III	NA	NA	MSS	rectum	NA	NA	NA	Harvard
coadread_dfci_2016_1791	Male	68	III	NA	NA	MSI-H	cecum	NA	NA	NA	Harvard
coadread_dfci_2016_1794	Male	86	I	NA	NA	MSS	cecum	NA	NA	NA	Harvard
coadread_dfci_2016_1797	Male	80	NA	NA	NA	MSS	splenic flexure to sigmoid colon	NA	NA	NA	Harvard
coadread_dfci_2016_1798	Male	76	I	NA	NA	MSS	rectum	NA	NA	NA	Harvard
coadread_dfci_2016_18	Female	59	I	NA	NA	MSS	rectum	NA	NA	NA	Harvard
coadread_dfci_2016_180077	Female	74	III	NA	NA	NA	rectum	NA	NA	NA	Harvard
coadread_dfci_2016_1803	Male	63	NA	NA	NA	MSS	rectum	NA	NA	NA	Harvard
coadread_dfci_2016_1804	Male	76	III	NA	NA	MSS	rectum	NA	NA	NA	Harvard
coadread_dfci_2016_182584	Female	75	III	NA	NA	NA	splenic flexure to sigmoid colon	NA	NA	NA	Harvard
coadread_dfci_2016_183221	Female	74	IV	NA	NA	NA	splenic flexure to sigmoid colon	NA	NA	NA	Harvard
coadread_dfci_2016_1844	Male	73	III	NA	NA	MSS	cecum	NA	NA	NA	Harvard
coadread_dfci_2016_1845	Male	79	I	NA	NA	MSS	rectum	NA	NA	NA	Harvard
coadread_dfci_2016_1848	Male	78	II	NA	NA	MSS	ascending to trasverse colon	NA	NA	NA	Harvard
coadread_dfci_2016_1849	Male	79	III	NA	NA	MSI-H	ascending to trasverse colon	NA	NA	NA	Harvard
coadread_dfci_2016_1854	Male	80	I	NA	NA	MSS	rectum	NA	NA	NA	Harvard
coadread_dfci_2016_186	Female	71	II	NA	NA	MSS	splenic flexure to sigmoid colon	NA	NA	NA	Harvard
coadread_dfci_2016_189255	Female	77	II	NA	NA	NA	ascending to trasverse colon	NA	NA	NA	Harvard
coadread_dfci_2016_191	Female	71	IV	NA	NA	MSS	cecum	NA	NA	NA	Harvard
coadread_dfci_2016_193667	Female	73	II	NA	NA	NA	splenic flexure to sigmoid colon	NA	NA	NA	Harvard
coadread_dfci_2016_195	Female	72	I	NA	NA	MSS	ascending to trasverse colon	NA	NA	NA	Harvard
coadread_dfci_2016_196972	Female	70	III	NA	NA	NA	cecum	NA	NA	NA	Harvard
coadread_dfci_2016_197	Female	68	II	NA	NA	MSI-H	ascending to trasverse colon	NA	NA	NA	Harvard
coadread_dfci_2016_197908	Female	83	III	NA	NA	NA	ascending to trasverse colon	NA	NA	NA	Harvard
coadread_dfci_2016_20	Female	52	III	NA	NA	MSS	ascending to trasverse colon	NA	NA	NA	Harvard
coadread_dfci_2016_201263	Female	73	I	NA	NA	NA	ascending to trasverse colon	NA	NA	NA	Harvard
coadread_dfci_2016_202	Female	54	III	NA	NA	MSS	rectum	NA	NA	NA	Harvard
coadread_dfci_2016_204	Female	65	IV	NA	NA	MSS	splenic flexure to sigmoid colon	NA	NA	NA	Harvard
coadread_dfci_2016_207	Female	73	II	NA	NA	MSI-H	ascending to trasverse colon	NA	NA	NA	Harvard
coadread_dfci_2016_207430	Female	85	II	NA	NA	NA	ascending to trasverse colon	NA	NA	NA	Harvard
coadread_dfci_2016_213	Female	61	III	NA	NA	MSS	cecum	NA	NA	NA	Harvard
coadread_dfci_2016_214060	Female	77	II	NA	NA	NA	ascending to trasverse colon	NA	NA	NA	Harvard
coadread_dfci_2016_214901	Female	83	I	NA	NA	NA	splenic flexure to sigmoid colon	NA	NA	NA	Harvard
coadread_dfci_2016_2197	Male	67	II	NA	NA	MSI-H	ascending to trasverse colon	NA	NA	NA	Harvard
coadread_dfci_2016_22	Female	74	I	NA	NA	MSS	cecum	NA	NA	NA	Harvard
coadread_dfci_2016_2214	Male	77	IV	NA	NA	MSS	ascending to trasverse colon	NA	NA	NA	Harvard
coadread_dfci_2016_222	Female	67	III	NA	NA	MSS	rectum	NA	NA	NA	Harvard
coadread_dfci_2016_2220	Male	80	NA	NA	NA	MSS	ascending to trasverse colon	NA	NA	NA	Harvard
coadread_dfci_2016_2225	Male	83	IV	NA	NA	MSS	ascending to trasverse colon	NA	NA	NA	Harvard
coadread_dfci_2016_2227	Male	70	NA	NA	NA	MSI-H	ascending to trasverse colon	NA	NA	NA	Harvard
coadread_dfci_2016_223	Female	62	I	NA	NA	MSS	splenic flexure to sigmoid colon	NA	NA	NA	Harvard
coadread_dfci_2016_224	Female	73	I	NA	NA	MSS	ascending to trasverse colon	NA	NA	NA	Harvard
coadread_dfci_2016_224049	Female	85	NA	NA	NA	NA	rectum	NA	NA	NA	Harvard
coadread_dfci_2016_2247	Male	71	II	NA	NA	MSS	cecum	NA	NA	NA	Harvard
coadread_dfci_2016_2250	Male	62	III	NA	NA	MSS	ascending to trasverse colon	NA	NA	NA	Harvard
coadread_dfci_2016_2252	Male	69	IV	NA	NA	MSS	rectum	NA	NA	NA	Harvard
coadread_dfci_2016_2257	Male	80	II	NA	NA	MSI-H	cecum	NA	NA	NA	Harvard
coadread_dfci_2016_2259	Male	75	I	NA	NA	MSS	ascending to trasverse colon	NA	NA	NA	Harvard
coadread_dfci_2016_2260	Male	65	III	NA	NA	MSS	ascending to trasverse colon	NA	NA	NA	Harvard
coadread_dfci_2016_2261	Male	69	I	NA	NA	MSS	rectum	NA	NA	NA	Harvard
coadread_dfci_2016_2262	Male	76	NA	NA	NA	MSS	splenic flexure to sigmoid colon	NA	NA	NA	Harvard
coadread_dfci_2016_2263	Male	79	II	NA	NA	MSS	cecum	NA	NA	NA	Harvard
coadread_dfci_2016_2265	Male	64	III	NA	NA	MSS	cecum	NA	NA	NA	Harvard
coadread_dfci_2016_2266	Male	79	NA	NA	NA	MSS	cecum	NA	NA	NA	Harvard
coadread_dfci_2016_2269	Male	73	I	NA	NA	MSS	splenic flexure to sigmoid colon	NA	NA	NA	Harvard
coadread_dfci_2016_2270	Male	79	NA	NA	NA	MSS	cecum	NA	NA	NA	Harvard
coadread_dfci_2016_227039	Female	82	II	NA	NA	NA	ascending to trasverse colon	NA	NA	NA	Harvard
coadread_dfci_2016_2271	Male	56	II	NA	NA	MSS	ascending to trasverse colon	NA	NA	NA	Harvard
coadread_dfci_2016_2272	Male	82	III	NA	NA	MSS	ascending to trasverse colon	NA	NA	NA	Harvard
coadread_dfci_2016_2279	Male	65	II	NA	NA	MSS	splenic flexure to sigmoid colon	NA	NA	NA	Harvard
coadread_dfci_2016_228	Female	69	III	NA	NA	MSS	ascending to trasverse colon	NA	NA	NA	Harvard
coadread_dfci_2016_2281	Male	80	II	NA	NA	MSI-H	ascending to trasverse colon	NA	NA	NA	Harvard
coadread_dfci_2016_2283	Male	70	NA	NA	NA	MSS	rectum	NA	NA	NA	Harvard
coadread_dfci_2016_2284	Male	56	III	NA	NA	MSS	rectum	NA	NA	NA	Harvard
coadread_dfci_2016_2289	Male	88	II	NA	NA	MSS	cecum	NA	NA	NA	Harvard
coadread_dfci_2016_229	Female	66	I	NA	NA	MSS	rectum	NA	NA	NA	Harvard
coadread_dfci_2016_229051	Female	78	II	NA	NA	NA	ascending to trasverse colon	NA	NA	NA	Harvard
coadread_dfci_2016_229707	Female	68	III	NA	NA	NA	cecum	NA	NA	NA	Harvard
coadread_dfci_2016_2303	Male	60	II	NA	NA	MSS	cecum	NA	NA	NA	Harvard
coadread_dfci_2016_2304	Male	77	I	NA	NA	MSS	ascending to trasverse colon	NA	NA	NA	Harvard
coadread_dfci_2016_230737	Female	76	II	NA	NA	NA	splenic flexure to sigmoid colon	NA	NA	NA	Harvard
coadread_dfci_2016_231	Female	59	IV	NA	NA	MSS	ascending to trasverse colon	NA	NA	NA	Harvard
coadread_dfci_2016_2323	Male	79	NA	NA	NA	MSS	ascending to trasverse colon	NA	NA	NA	Harvard
coadread_dfci_2016_233366	Female	80	III	NA	NA	NA	ascending to trasverse colon	NA	NA	NA	Harvard
coadread_dfci_2016_2342	Female	53	NA	NA	NA	MSS	rectum	NA	NA	NA	Harvard
coadread_dfci_2016_2354	Female	73	I	NA	NA	MSI-H	rectum	NA	NA	NA	Harvard
coadread_dfci_2016_2359	Female	57	I	NA	NA	MSS	ascending to trasverse colon	NA	NA	NA	Harvard
coadread_dfci_2016_2364	Female	70	III	NA	NA	MSS	rectum	NA	NA	NA	Harvard
coadread_dfci_2016_2365	Female	70	II	NA	NA	MSS	rectum	NA	NA	NA	Harvard
coadread_dfci_2016_2366	Female	61	III	NA	NA	MSS	rectum	NA	NA	NA	Harvard
coadread_dfci_2016_2367	Female	66	IV	NA	NA	MSS	ascending to trasverse colon	NA	NA	NA	Harvard
coadread_dfci_2016_236849	Female	83	III	NA	NA	NA	rectum	NA	NA	NA	Harvard
coadread_dfci_2016_2369	Female	48	III	NA	NA	MSS	rectum	NA	NA	NA	Harvard
coadread_dfci_2016_2370	Female	58	III	NA	NA	MSS	ascending to trasverse colon	NA	NA	NA	Harvard
coadread_dfci_2016_2372	Female	65	II	NA	NA	MSS	cecum	NA	NA	NA	Harvard
coadread_dfci_2016_237641	Female	69	II	NA	NA	NA	ascending to trasverse colon	NA	NA	NA	Harvard
coadread_dfci_2016_2379	Female	67	II	NA	NA	MSI-H	ascending to trasverse colon	NA	NA	NA	Harvard
coadread_dfci_2016_237969	Female	89	I	NA	NA	NA	ascending to trasverse colon	NA	NA	NA	Harvard
coadread_dfci_2016_2384	Female	62	III	NA	NA	MSS	splenic flexure to sigmoid colon	NA	NA	NA	Harvard
coadread_dfci_2016_2388	Female	47	III	NA	NA	MSS	rectum	NA	NA	NA	Harvard
coadread_dfci_2016_2389	Female	70	III	NA	NA	MSS	rectum	NA	NA	NA	Harvard
coadread_dfci_2016_2394	Female	71	III	NA	NA	MSS	rectum	NA	NA	NA	Harvard
coadread_dfci_2016_2397	Female	68	I	NA	NA	MSS	ascending to trasverse colon	NA	NA	NA	Harvard
coadread_dfci_2016_2398	Female	71	II	NA	NA	MSS	splenic flexure to sigmoid colon	NA	NA	NA	Harvard
coadread_dfci_2016_24	Female	69	I	NA	NA	MSS	splenic flexure to sigmoid colon	NA	NA	NA	Harvard
coadread_dfci_2016_240	Female	73	IV	NA	NA	MSS	rectum	NA	NA	NA	Harvard
coadread_dfci_2016_2400	Female	69	I	NA	NA	MSS	rectum	NA	NA	NA	Harvard
coadread_dfci_2016_2406	Female	58	II	NA	NA	MSS	rectum	NA	NA	NA	Harvard
coadread_dfci_2016_2410	Female	52	II	NA	NA	MSS	ascending to trasverse colon	NA	NA	NA	Harvard
coadread_dfci_2016_2413	Female	56	II	NA	NA	MSS	splenic flexure to sigmoid colon	NA	NA	NA	Harvard
coadread_dfci_2016_2416	Female	71	II	NA	NA	MSS	cecum	NA	NA	NA	Harvard
coadread_dfci_2016_241681	Female	82	III	NA	NA	NA	splenic flexure to sigmoid colon	NA	NA	NA	Harvard
coadread_dfci_2016_2417	Female	59	II	NA	NA	MSS	ascending to trasverse colon	NA	NA	NA	Harvard
coadread_dfci_2016_2418	Female	71	I	NA	NA	MSS	rectum	NA	NA	NA	Harvard
coadread_dfci_2016_2423	Female	59	II	NA	NA	MSS	splenic flexure to sigmoid colon	NA	NA	NA	Harvard
coadread_dfci_2016_242594	Female	84	IV	NA	NA	NA	ascending to trasverse colon	NA	NA	NA	Harvard
coadread_dfci_2016_2429	Female	59	I	NA	NA	MSS	rectum	NA	NA	NA	Harvard
coadread_dfci_2016_2430	Female	67	III	NA	NA	MSS	cecum	NA	NA	NA	Harvard
coadread_dfci_2016_2434	Female	56	III	NA	NA	MSS	rectum	NA	NA	NA	Harvard
coadread_dfci_2016_2438	Female	57	II	NA	NA	MSS	rectum	NA	NA	NA	Harvard
coadread_dfci_2016_2439	Female	72	II	NA	NA	MSS	splenic flexure to sigmoid colon	NA	NA	NA	Harvard
coadread_dfci_2016_2441	Female	75	I	NA	NA	MSS	rectum	NA	NA	NA	Harvard
coadread_dfci_2016_2445	Female	64	III	NA	NA	MSS	rectum	NA	NA	NA	Harvard
coadread_dfci_2016_2448	Female	69	II	NA	NA	MSI-H	cecum	NA	NA	NA	Harvard
coadread_dfci_2016_2454	Male	67	II	NA	NA	MSS	splenic flexure to sigmoid colon	NA	NA	NA	Harvard
coadread_dfci_2016_2455	Female	67	II	NA	NA	MSS	splenic flexure to sigmoid colon	NA	NA	NA	Harvard
coadread_dfci_2016_2457	Female	75	IV	NA	NA	MSS	cecum	NA	NA	NA	Harvard
coadread_dfci_2016_2458	Female	63	II	NA	NA	MSS	splenic flexure to sigmoid colon	NA	NA	NA	Harvard
coadread_dfci_2016_250	Female	57	II	NA	NA	MSS	cecum	NA	NA	NA	Harvard
coadread_dfci_2016_251	Female	58	I	NA	NA	MSS	ascending to trasverse colon	NA	NA	NA	Harvard
coadread_dfci_2016_251808	Female	77	I	NA	NA	NA	rectum	NA	NA	NA	Harvard
coadread_dfci_2016_253	Female	71	II	NA	NA	MSS	cecum	NA	NA	NA	Harvard
coadread_dfci_2016_255	Female	64	III	NA	NA	MSS	rectum	NA	NA	NA	Harvard
coadread_dfci_2016_256	Female	67	IV	NA	NA	MSS	ascending to trasverse colon	NA	NA	NA	Harvard
coadread_dfci_2016_2564	Female	63	II	NA	NA	MSI-H	cecum	NA	NA	NA	Harvard
coadread_dfci_2016_2565	Female	66	I	NA	NA	MSS	splenic flexure to sigmoid colon	NA	NA	NA	Harvard
coadread_dfci_2016_2568	Female	59	IV	NA	NA	MSS	cecum	NA	NA	NA	Harvard
coadread_dfci_2016_2582	Female	72	IV	NA	NA	MSS	ascending to trasverse colon	NA	NA	NA	Harvard
coadread_dfci_2016_259101	Female	68	II	NA	NA	NA	ascending to trasverse colon	NA	NA	NA	Harvard
coadread_dfci_2016_261	Female	70	II	NA	NA	MSI-H	ascending to trasverse colon	NA	NA	NA	Harvard
coadread_dfci_2016_2621	Female	64	I	NA	NA	MSS	splenic flexure to sigmoid colon	NA	NA	NA	Harvard
coadread_dfci_2016_262114	Female	85	IV	NA	NA	NA	rectum	NA	NA	NA	Harvard
coadread_dfci_2016_2624	Female	73	II	NA	NA	MSI-H	ascending to trasverse colon	NA	NA	NA	Harvard
coadread_dfci_2016_2635	Female	73	III	NA	NA	MSS	splenic flexure to sigmoid colon	NA	NA	NA	Harvard
coadread_dfci_2016_2641	Female	75	II	NA	NA	MSI-H	splenic flexure to sigmoid colon	NA	NA	NA	Harvard
coadread_dfci_2016_2647	Female	68	I	NA	NA	MSS	rectum	NA	NA	NA	Harvard
coadread_dfci_2016_2664	Male	70	II	NA	NA	MSS	ascending to trasverse colon	NA	NA	NA	Harvard
coadread_dfci_2016_2674	Male	72	I	NA	NA	MSS	cecum	NA	NA	NA	Harvard
coadread_dfci_2016_267922	Female	77	I	NA	NA	NA	ascending to trasverse colon	NA	NA	NA	Harvard
coadread_dfci_2016_270033	Female	69	I	NA	NA	NA	splenic flexure to sigmoid colon	NA	NA	NA	Harvard
coadread_dfci_2016_270588	Female	68	II	NA	NA	NA	splenic flexure to sigmoid colon	NA	NA	NA	Harvard
coadread_dfci_2016_2759	Female	65	I	NA	NA	MSS	rectum	NA	NA	NA	Harvard
coadread_dfci_2016_2760	Female	67	III	NA	NA	MSS	rectum	NA	NA	NA	Harvard
coadread_dfci_2016_2762	Female	76	III	NA	NA	MSI-H	ascending to trasverse colon	NA	NA	NA	Harvard
coadread_dfci_2016_2763	Female	57	IV	NA	NA	MSS	rectum	NA	NA	NA	Harvard
coadread_dfci_2016_2764	Female	82	IV	NA	NA	MSS	splenic flexure to sigmoid colon	NA	NA	NA	Harvard
coadread_dfci_2016_2765	Female	79	II	NA	NA	MSS	cecum	NA	NA	NA	Harvard
coadread_dfci_2016_2766	Female	73	IV	NA	NA	MSS	cecum	NA	NA	NA	Harvard
coadread_dfci_2016_2767	Female	75	II	NA	NA	MSS	rectum	NA	NA	NA	Harvard
coadread_dfci_2016_276701	Female	NA	NA	NA	NA	NA	NA	NA	NA	NA	Harvard
coadread_dfci_2016_2768	Female	65	II	NA	NA	MSS	rectum	NA	NA	NA	Harvard
coadread_dfci_2016_2769	Female	67	III	NA	NA	MSS	ascending to trasverse colon	NA	NA	NA	Harvard
coadread_dfci_2016_277	Female	60	II	NA	NA	MSS	ascending to trasverse colon	NA	NA	NA	Harvard
coadread_dfci_2016_2775	Female	75	IV	NA	NA	MSS	ascending to trasverse colon	NA	NA	NA	Harvard
coadread_dfci_2016_280	Female	65	II	NA	NA	MSS	splenic flexure to sigmoid colon	NA	NA	NA	Harvard
coadread_dfci_2016_280091	Female	86	III	NA	NA	NA	ascending to trasverse colon	NA	NA	NA	Harvard
coadread_dfci_2016_2808	Female	68	IV	NA	NA	NA	cecum	NA	NA	NA	Harvard
coadread_dfci_2016_2812	Male	78	IV	NA	NA	MSS	cecum	NA	NA	NA	Harvard
coadread_dfci_2016_283	Female	55	NA	NA	NA	MSS	splenic flexure to sigmoid colon	NA	NA	NA	Harvard
coadread_dfci_2016_283200	Female	65	I	NA	NA	NA	splenic flexure to sigmoid colon	NA	NA	NA	Harvard
coadread_dfci_2016_287	Female	60	III	NA	NA	MSS	cecum	NA	NA	NA	Harvard
coadread_dfci_2016_291403	Female	86	III	NA	NA	NA	ascending to trasverse colon	NA	NA	NA	Harvard
coadread_dfci_2016_292	Female	60	II	NA	NA	MSS	ascending to trasverse colon	NA	NA	NA	Harvard
coadread_dfci_2016_2926	Female	66	III	NA	NA	MSS	rectum	NA	NA	NA	Harvard
coadread_dfci_2016_2929	Female	60	III	NA	NA	MSS	splenic flexure to sigmoid colon	NA	NA	NA	Harvard
coadread_dfci_2016_293	Female	72	II	NA	NA	MSI-H	ascending to trasverse colon	NA	NA	NA	Harvard
coadread_dfci_2016_2932	Female	78	I	NA	NA	MSI-H	ascending to trasverse colon	NA	NA	NA	Harvard
coadread_dfci_2016_2934	Female	68	I	NA	NA	MSS	splenic flexure to sigmoid colon	NA	NA	NA	Harvard
coadread_dfci_2016_2935	Female	64	I	NA	NA	MSS	rectum	NA	NA	NA	Harvard
coadread_dfci_2016_2936	Female	67	II	NA	NA	MSI-H	ascending to trasverse colon	NA	NA	NA	Harvard
coadread_dfci_2016_2938	Female	79	NA	NA	NA	MSS	splenic flexure to sigmoid colon	NA	NA	NA	Harvard
coadread_dfci_2016_2939	Female	75	II	NA	NA	MSS	rectum	NA	NA	NA	Harvard
coadread_dfci_2016_2941	Female	73	II	NA	NA	NA	ascending to trasverse colon	NA	NA	NA	Harvard
coadread_dfci_2016_2944	Female	73	II	NA	NA	MSI-H	ascending to trasverse colon	NA	NA	NA	Harvard
coadread_dfci_2016_2945	Female	81	II	NA	NA	NA	ascending to trasverse colon	NA	NA	NA	Harvard
coadread_dfci_2016_2946	Female	79	II	NA	NA	MSI-H	ascending to trasverse colon	NA	NA	NA	Harvard
coadread_dfci_2016_2948	Female	74	II	NA	NA	MSS	splenic flexure to sigmoid colon	NA	NA	NA	Harvard
coadread_dfci_2016_2949	Female	76	I	NA	NA	MSS	splenic flexure to sigmoid colon	NA	NA	NA	Harvard
coadread_dfci_2016_2954	Female	78	I	NA	NA	NA	ascending to trasverse colon	NA	NA	NA	Harvard
coadread_dfci_2016_2955	Female	69	II	NA	NA	MSS	ascending to trasverse colon	NA	NA	NA	Harvard
coadread_dfci_2016_2957	Female	63	III	NA	NA	MSS	ascending to trasverse colon	NA	NA	NA	Harvard
coadread_dfci_2016_295702	Female	69	I	NA	NA	NA	ascending to trasverse colon	NA	NA	NA	Harvard
coadread_dfci_2016_2959	Female	70	IV	NA	NA	MSS	splenic flexure to sigmoid colon	NA	NA	NA	Harvard
coadread_dfci_2016_2963	Female	79	II	NA	NA	MSS	ascending to trasverse colon	NA	NA	NA	Harvard
coadread_dfci_2016_2966	Female	56	III	NA	NA	MSS	ascending to trasverse colon	NA	NA	NA	Harvard
coadread_dfci_2016_2967	Female	72	II	NA	NA	MSS	splenic flexure to sigmoid colon	NA	NA	NA	Harvard
coadread_dfci_2016_2969	Female	60	II	NA	NA	MSS	cecum	NA	NA	NA	Harvard
coadread_dfci_2016_2974	Female	71	I	NA	NA	MSS	ascending to trasverse colon	NA	NA	NA	Harvard
coadread_dfci_2016_2976	Female	76	III	NA	NA	MSS	ascending to trasverse colon	NA	NA	NA	Harvard
coadread_dfci_2016_298012	Female	84	II	NA	NA	NA	splenic flexure to sigmoid colon	NA	NA	NA	Harvard
coadread_dfci_2016_2982	Female	78	III	NA	NA	MSS	ascending to trasverse colon	NA	NA	NA	Harvard
coadread_dfci_2016_2984	Female	78	III	NA	NA	MSS	ascending to trasverse colon	NA	NA	NA	Harvard
coadread_dfci_2016_299	Female	55	I	NA	NA	MSS	cecum	NA	NA	NA	Harvard
coadread_dfci_2016_2991	Female	65	I	NA	NA	MSS	ascending to trasverse colon	NA	NA	NA	Harvard
coadread_dfci_2016_2992	Female	67	III	NA	NA	MSS	ascending to trasverse colon	NA	NA	NA	Harvard
coadread_dfci_2016_2995	Female	65	IV	NA	NA	MSS	rectum	NA	NA	NA	Harvard
coadread_dfci_2016_2997	Female	78	II	NA	NA	MSS	splenic flexure to sigmoid colon	NA	NA	NA	Harvard
coadread_dfci_2016_2999	Female	69	II	NA	NA	MSS	splenic flexure to sigmoid colon	NA	NA	NA	Harvard
coadread_dfci_2016_30	Female	74	I	NA	NA	MSS	ascending to trasverse colon	NA	NA	NA	Harvard
coadread_dfci_2016_3002	Female	76	I	NA	NA	MSS	rectum	NA	NA	NA	Harvard
coadread_dfci_2016_3005	Female	63	II	NA	NA	MSI-H	cecum	NA	NA	NA	Harvard
coadread_dfci_2016_3010	Female	74	II	NA	NA	NA	ascending to trasverse colon	NA	NA	NA	Harvard
coadread_dfci_2016_3011	Female	70	II	NA	NA	MSS	ascending to trasverse colon	NA	NA	NA	Harvard
coadread_dfci_2016_3016	Female	78	II	NA	NA	MSS	cecum	NA	NA	NA	Harvard
coadread_dfci_2016_3019	Female	73	II	NA	NA	MSS	ascending to trasverse colon	NA	NA	NA	Harvard
coadread_dfci_2016_3020	Female	57	IV	NA	NA	MSS	cecum	NA	NA	NA	Harvard
coadread_dfci_2016_3021	Female	77	III	NA	NA	MSI-H	ascending to trasverse colon	NA	NA	NA	Harvard
coadread_dfci_2016_302124	Female	74	III	NA	NA	NA	ascending to trasverse colon	NA	NA	NA	Harvard
coadread_dfci_2016_3022	Female	75	I	NA	NA	MSS	ascending to trasverse colon	NA	NA	NA	Harvard
coadread_dfci_2016_3024	Female	73	I	NA	NA	MSI-H	ascending to trasverse colon	NA	NA	NA	Harvard
coadread_dfci_2016_3025	Female	77	II	NA	NA	MSI-H	ascending to trasverse colon	NA	NA	NA	Harvard
coadread_dfci_2016_302873	Female	63	IV	NA	NA	NA	cecum	NA	NA	NA	Harvard
coadread_dfci_2016_3029	Female	68	II	NA	NA	NA	ascending to trasverse colon	NA	NA	NA	Harvard
coadread_dfci_2016_3038	Female	78	I	NA	NA	MSS	rectum	NA	NA	NA	Harvard
coadread_dfci_2016_304	Female	59	I	NA	NA	MSI-H	rectum	NA	NA	NA	Harvard
coadread_dfci_2016_3045	Female	65	I	NA	NA	MSS	ascending to trasverse colon	NA	NA	NA	Harvard
coadread_dfci_2016_3046	Female	60	III	NA	NA	MSS	rectum	NA	NA	NA	Harvard
coadread_dfci_2016_3048	Female	73	I	NA	NA	MSS	cecum	NA	NA	NA	Harvard
coadread_dfci_2016_3049	Female	74	I	NA	NA	MSI-H	ascending to trasverse colon	NA	NA	NA	Harvard
coadread_dfci_2016_3053	Female	71	IV	NA	NA	MSS	ascending to trasverse colon	NA	NA	NA	Harvard
coadread_dfci_2016_3058	Female	80	III	NA	NA	NA	rectum	NA	NA	NA	Harvard
coadread_dfci_2016_3059	Female	68	III	NA	NA	MSS	splenic flexure to sigmoid colon	NA	NA	NA	Harvard
coadread_dfci_2016_306	Female	71	II	NA	NA	MSS	splenic flexure to sigmoid colon	NA	NA	NA	Harvard
coadread_dfci_2016_3062	Female	75	III	NA	NA	MSS	splenic flexure to sigmoid colon	NA	NA	NA	Harvard
coadread_dfci_2016_3064	Female	76	II	NA	NA	MSI-H	ascending to trasverse colon	NA	NA	NA	Harvard
coadread_dfci_2016_306558	Female	80	I	NA	NA	NA	ascending to trasverse colon	NA	NA	NA	Harvard
coadread_dfci_2016_306835	Female	72	II	NA	NA	NA	splenic flexure to sigmoid colon	NA	NA	NA	Harvard
coadread_dfci_2016_3079	Female	74	I	NA	NA	NA	rectum	NA	NA	NA	Harvard
coadread_dfci_2016_3080	Female	75	I	NA	NA	MSI-H	ascending to trasverse colon	NA	NA	NA	Harvard
coadread_dfci_2016_308390	Female	77	I	NA	NA	NA	splenic flexure to sigmoid colon	NA	NA	NA	Harvard
coadread_dfci_2016_3088	Female	78	II	NA	NA	MSS	ascending to trasverse colon	NA	NA	NA	Harvard
coadread_dfci_2016_3091	Female	66	II	NA	NA	MSI-H	ascending to trasverse colon	NA	NA	NA	Harvard
coadread_dfci_2016_3092	Female	68	I	NA	NA	MSS	cecum	NA	NA	NA	Harvard
coadread_dfci_2016_3094	Female	74	II	NA	NA	MSI-H	ascending to trasverse colon	NA	NA	NA	Harvard
coadread_dfci_2016_3099	Male	79	NA	NA	NA	MSS	ascending to trasverse colon	NA	NA	NA	Harvard
coadread_dfci_2016_3101	Female	76	III	NA	NA	MSS	rectum	NA	NA	NA	Harvard
coadread_dfci_2016_3102	Male	81	I	NA	NA	MSS	cecum	NA	NA	NA	Harvard
coadread_dfci_2016_3104	Male	55	IV	NA	NA	NA	ascending to trasverse colon	NA	NA	NA	Harvard
coadread_dfci_2016_3105	Female	84	III	NA	NA	MSS	ascending to trasverse colon	NA	NA	NA	Harvard
coadread_dfci_2016_3108	Female	73	III	NA	NA	MSS	cecum	NA	NA	NA	Harvard
coadread_dfci_2016_311	Female	69	I	NA	NA	MSS	splenic flexure to sigmoid colon	NA	NA	NA	Harvard
coadread_dfci_2016_3110	Female	60	I	NA	NA	MSS	splenic flexure to sigmoid colon	NA	NA	NA	Harvard
coadread_dfci_2016_3111	Female	68	I	NA	NA	MSS	splenic flexure to sigmoid colon	NA	NA	NA	Harvard
coadread_dfci_2016_311196	Female	68	II	NA	NA	NA	splenic flexure to sigmoid colon	NA	NA	NA	Harvard
coadread_dfci_2016_3112	Female	80	IV	NA	NA	MSS	splenic flexure to sigmoid colon	NA	NA	NA	Harvard
coadread_dfci_2016_3116	Female	77	II	NA	NA	MSS	splenic flexure to sigmoid colon	NA	NA	NA	Harvard
coadread_dfci_2016_312708	Female	73	III	NA	NA	NA	rectum	NA	NA	NA	Harvard
coadread_dfci_2016_3144	Male	77	III	NA	NA	MSS	rectum	NA	NA	NA	Harvard
coadread_dfci_2016_3152	Male	71	III	NA	NA	MSI-H	cecum	NA	NA	NA	Harvard
coadread_dfci_2016_316	Female	70	I	NA	NA	MSS	splenic flexure to sigmoid colon	NA	NA	NA	Harvard
coadread_dfci_2016_3167	Male	85	NA	NA	NA	MSS	rectum	NA	NA	NA	Harvard
coadread_dfci_2016_3169	Male	78	IV	NA	NA	MSS	rectum	NA	NA	NA	Harvard
coadread_dfci_2016_3170	Male	77	III	NA	NA	MSS	ascending to trasverse colon	NA	NA	NA	Harvard
coadread_dfci_2016_3172	Male	75	IV	NA	NA	MSS	ascending to trasverse colon	NA	NA	NA	Harvard
coadread_dfci_2016_3174	Male	74	IV	NA	NA	MSI-H	ascending to trasverse colon	NA	NA	NA	Harvard
coadread_dfci_2016_3178	Male	71	NA	NA	NA	MSS	splenic flexure to sigmoid colon	NA	NA	NA	Harvard
coadread_dfci_2016_3181	Male	77	I	NA	NA	MSI-H	ascending to trasverse colon	NA	NA	NA	Harvard
coadread_dfci_2016_3182	Male	83	NA	NA	NA	MSS	ascending to trasverse colon	NA	NA	NA	Harvard
coadread_dfci_2016_3184	Male	77	III	NA	NA	MSS	cecum	NA	NA	NA	Harvard
coadread_dfci_2016_3187	Male	68	IV	NA	NA	MSS	splenic flexure to sigmoid colon	NA	NA	NA	Harvard
coadread_dfci_2016_3191	Male	77	I	NA	NA	MSS	rectum	NA	NA	NA	Harvard
coadread_dfci_2016_3194	Male	72	IV	NA	NA	MSS	splenic flexure to sigmoid colon	NA	NA	NA	Harvard
coadread_dfci_2016_32	Female	64	NA	NA	NA	MSS	cecum	NA	NA	NA	Harvard
coadread_dfci_2016_3202	Male	69	II	NA	NA	MSI-H	cecum	NA	NA	NA	Harvard
coadread_dfci_2016_3204	Male	71	I	NA	NA	MSS	cecum	NA	NA	NA	Harvard
coadread_dfci_2016_3205	Male	74	IV	NA	NA	MSS	splenic flexure to sigmoid colon	NA	NA	NA	Harvard
coadread_dfci_2016_3209	Male	67	III	NA	NA	MSS	splenic flexure to sigmoid colon	NA	NA	NA	Harvard
coadread_dfci_2016_3225	Male	57	I	NA	NA	MSI-H	splenic flexure to sigmoid colon	NA	NA	NA	Harvard
coadread_dfci_2016_3226	Male	75	III	NA	NA	MSS	splenic flexure to sigmoid colon	NA	NA	NA	Harvard
coadread_dfci_2016_3227	Male	78	III	NA	NA	MSS	rectum	NA	NA	NA	Harvard
coadread_dfci_2016_323	Female	61	IV	NA	NA	MSS	splenic flexure to sigmoid colon	NA	NA	NA	Harvard
coadread_dfci_2016_3232	Male	80	I	NA	NA	MSS	splenic flexure to sigmoid colon	NA	NA	NA	Harvard
coadread_dfci_2016_3234	Male	86	I	NA	NA	MSS	splenic flexure to sigmoid colon	NA	NA	NA	Harvard
coadread_dfci_2016_3235	Male	86	I	NA	NA	MSS	ascending to trasverse colon	NA	NA	NA	Harvard
coadread_dfci_2016_3237	Male	85	I	NA	NA	MSS	ascending to trasverse colon	NA	NA	NA	Harvard
coadread_dfci_2016_3242	Male	59	III	NA	NA	NA	rectum	NA	NA	NA	Harvard
coadread_dfci_2016_3249	Male	64	I	NA	NA	MSI-H	cecum	NA	NA	NA	Harvard
coadread_dfci_2016_3253	Female	72	II	NA	NA	MSS	ascending to trasverse colon	NA	NA	NA	Harvard
coadread_dfci_2016_3254	Female	67	III	NA	NA	MSS	splenic flexure to sigmoid colon	NA	NA	NA	Harvard
coadread_dfci_2016_3255	Female	83	IV	NA	NA	MSS	ascending to trasverse colon	NA	NA	NA	Harvard
coadread_dfci_2016_3260	Female	78	I	NA	NA	MSS	ascending to trasverse colon	NA	NA	NA	Harvard
coadread_dfci_2016_3261	Female	70	II	NA	NA	MSS	splenic flexure to sigmoid colon	NA	NA	NA	Harvard
coadread_dfci_2016_3262	Female	81	II	NA	NA	MSI-H	cecum	NA	NA	NA	Harvard
coadread_dfci_2016_3263	Female	70	II	NA	NA	MSI-H	ascending to trasverse colon	NA	NA	NA	Harvard
coadread_dfci_2016_3265	Female	75	II	NA	NA	MSS	rectum	NA	NA	NA	Harvard
coadread_dfci_2016_3267	Female	62	I	NA	NA	MSS	ascending to trasverse colon	NA	NA	NA	Harvard
coadread_dfci_2016_3269	Female	69	II	NA	NA	MSI-H	ascending to trasverse colon	NA	NA	NA	Harvard
coadread_dfci_2016_3270	Female	77	II	NA	NA	MSS	splenic flexure to sigmoid colon	NA	NA	NA	Harvard
coadread_dfci_2016_3271	Female	70	I	NA	NA	MSS	cecum	NA	NA	NA	Harvard
coadread_dfci_2016_3273	Female	71	II	NA	NA	NA	cecum	NA	NA	NA	Harvard
coadread_dfci_2016_328	Female	68	IV	NA	NA	MSS	ascending to trasverse colon	NA	NA	NA	Harvard
coadread_dfci_2016_3288	Male	60	III	NA	NA	MSS	splenic flexure to sigmoid colon	NA	NA	NA	Harvard
coadread_dfci_2016_3294	Male	68	III	NA	NA	MSS	rectum	NA	NA	NA	Harvard
coadread_dfci_2016_3298	Male	48	IV	NA	NA	MSS	splenic flexure to sigmoid colon	NA	NA	NA	Harvard
coadread_dfci_2016_33	Female	59	IV	NA	NA	MSS	cecum	NA	NA	NA	Harvard
coadread_dfci_2016_330	Female	65	II	NA	NA	MSS	splenic flexure to sigmoid colon	NA	NA	NA	Harvard
coadread_dfci_2016_3301	Male	62	IV	NA	NA	MSS	cecum	NA	NA	NA	Harvard
coadread_dfci_2016_3304	Male	72	I	NA	NA	MSS	splenic flexure to sigmoid colon	NA	NA	NA	Harvard
coadread_dfci_2016_3305	Male	80	IV	NA	NA	MSS	splenic flexure to sigmoid colon	NA	NA	NA	Harvard
coadread_dfci_2016_3309	Male	56	III	NA	NA	MSS	ascending to trasverse colon	NA	NA	NA	Harvard
coadread_dfci_2016_3316	Male	76	NA	NA	NA	MSS	rectum	NA	NA	NA	Harvard
coadread_dfci_2016_331889	Female	79	II	NA	NA	NA	ascending to trasverse colon	NA	NA	NA	Harvard
coadread_dfci_2016_3319	Female	75	IV	NA	NA	MSI-H	ascending to trasverse colon	NA	NA	NA	Harvard
coadread_dfci_2016_3321	Female	71	II	NA	NA	MSI-H	cecum	NA	NA	NA	Harvard
coadread_dfci_2016_3323	Male	77	NA	NA	NA	NA	ascending to trasverse colon	NA	NA	NA	Harvard
coadread_dfci_2016_3330	Female	80	III	NA	NA	MSS	cecum	NA	NA	NA	Harvard
coadread_dfci_2016_3335	Male	80	NA	NA	NA	MSS	rectum	NA	NA	NA	Harvard
coadread_dfci_2016_3336	Male	73	I	NA	NA	MSS	ascending to trasverse colon	NA	NA	NA	Harvard
coadread_dfci_2016_3338	Male	70	IV	NA	NA	MSS	splenic flexure to sigmoid colon	NA	NA	NA	Harvard
coadread_dfci_2016_3340	Male	67	I	NA	NA	MSS	cecum	NA	NA	NA	Harvard
coadread_dfci_2016_3351	Male	82	IV	NA	NA	MSS	ascending to trasverse colon	NA	NA	NA	Harvard
coadread_dfci_2016_335135	Female	86	I	NA	NA	NA	ascending to trasverse colon	NA	NA	NA	Harvard
coadread_dfci_2016_336	Female	66	IV	NA	NA	MSS	splenic flexure to sigmoid colon	NA	NA	NA	Harvard
coadread_dfci_2016_3398	Male	75	III	NA	NA	MSS	splenic flexure to sigmoid colon	NA	NA	NA	Harvard
coadread_dfci_2016_3399	Male	73	IV	NA	NA	MSS	splenic flexure to sigmoid colon	NA	NA	NA	Harvard
coadread_dfci_2016_3405	Female	80	I	NA	NA	NA	ascending to trasverse colon	NA	NA	NA	Harvard
coadread_dfci_2016_341	Female	67	II	NA	NA	MSI-H	splenic flexure to sigmoid colon	NA	NA	NA	Harvard
coadread_dfci_2016_3414	Male	73	I	NA	NA	MSS	rectum	NA	NA	NA	Harvard
coadread_dfci_2016_3415	Male	64	III	NA	NA	MSS	splenic flexure to sigmoid colon	NA	NA	NA	Harvard
coadread_dfci_2016_3417	Male	69	III	NA	NA	NA	splenic flexure to sigmoid colon	NA	NA	NA	Harvard
coadread_dfci_2016_3421	Male	82	II	NA	NA	MSS	ascending to trasverse colon	NA	NA	NA	Harvard
coadread_dfci_2016_3422	Male	75	II	NA	NA	MSI-H	ascending to trasverse colon	NA	NA	NA	Harvard
coadread_dfci_2016_3427	Male	84	II	NA	NA	MSS	rectum	NA	NA	NA	Harvard
coadread_dfci_2016_3430	Male	65	II	NA	NA	MSS	rectum	NA	NA	NA	Harvard
coadread_dfci_2016_3431	Male	77	I	NA	NA	NA	splenic flexure to sigmoid colon	NA	NA	NA	Harvard
coadread_dfci_2016_3432	Male	66	NA	NA	NA	NA	cecum	NA	NA	NA	Harvard
coadread_dfci_2016_3433	Male	83	III	NA	NA	MSS	ascending to trasverse colon	NA	NA	NA	Harvard
coadread_dfci_2016_3436	Male	79	II	NA	NA	MSS	cecum	NA	NA	NA	Harvard
coadread_dfci_2016_343654	Female	86	I	NA	NA	NA	ascending to trasverse colon	NA	NA	NA	Harvard
coadread_dfci_2016_3437	Male	69	I	NA	NA	MSS	ascending to trasverse colon	NA	NA	NA	Harvard
coadread_dfci_2016_3439	Male	80	I	NA	NA	MSS	splenic flexure to sigmoid colon	NA	NA	NA	Harvard
coadread_dfci_2016_344	Female	53	III	NA	NA	MSS	cecum	NA	NA	NA	Harvard
coadread_dfci_2016_3440	Male	86	III	NA	NA	MSS	cecum	NA	NA	NA	Harvard
coadread_dfci_2016_3442	Male	85	III	NA	NA	MSS	rectum	NA	NA	NA	Harvard
coadread_dfci_2016_344232	Female	75	II	NA	NA	NA	rectum	NA	NA	NA	Harvard
coadread_dfci_2016_3443	Male	63	III	NA	NA	MSS	splenic flexure to sigmoid colon	NA	NA	NA	Harvard
coadread_dfci_2016_3444	Male	73	I	NA	NA	NA	cecum	NA	NA	NA	Harvard
coadread_dfci_2016_3446	Male	70	I	NA	NA	MSS	cecum	NA	NA	NA	Harvard
coadread_dfci_2016_345	Female	70	II	NA	NA	MSI-H	ascending to trasverse colon	NA	NA	NA	Harvard
coadread_dfci_2016_3450	Male	75	I	NA	NA	MSS	splenic flexure to sigmoid colon	NA	NA	NA	Harvard
coadread_dfci_2016_3451	Male	83	I	NA	NA	MSI-H	cecum	NA	NA	NA	Harvard
coadread_dfci_2016_346942	Female	69	I	NA	NA	NA	splenic flexure to sigmoid colon	NA	NA	NA	Harvard
coadread_dfci_2016_3476	Male	84	III	NA	NA	MSS	rectum	NA	NA	NA	Harvard
coadread_dfci_2016_3479	Male	81	I	NA	NA	MSS	cecum	NA	NA	NA	Harvard
coadread_dfci_2016_348	Female	64	III	NA	NA	MSS	splenic flexure to sigmoid colon	NA	NA	NA	Harvard
coadread_dfci_2016_3481	Male	81	I	NA	NA	MSS	rectum	NA	NA	NA	Harvard
coadread_dfci_2016_3483	Male	83	IV	NA	NA	MSS	rectum	NA	NA	NA	Harvard
coadread_dfci_2016_3484	Male	82	II	NA	NA	MSS	splenic flexure to sigmoid colon	NA	NA	NA	Harvard
coadread_dfci_2016_3485	Male	69	I	NA	NA	MSS	rectum	NA	NA	NA	Harvard
coadread_dfci_2016_3496	Male	90	NA	NA	NA	MSS	ascending to trasverse colon	NA	NA	NA	Harvard
coadread_dfci_2016_3498	Male	80	I	NA	NA	MSI-H	ascending to trasverse colon	NA	NA	NA	Harvard
coadread_dfci_2016_3502	Male	78	III	NA	NA	MSS	splenic flexure to sigmoid colon	NA	NA	NA	Harvard
coadread_dfci_2016_3503	Male	68	II	NA	NA	MSI-H	ascending to trasverse colon	NA	NA	NA	Harvard
coadread_dfci_2016_3506	Male	83	I	NA	NA	MSS	rectum	NA	NA	NA	Harvard
coadread_dfci_2016_3508	Male	70	NA	NA	NA	MSS	cecum	NA	NA	NA	Harvard
coadread_dfci_2016_3509	Male	75	II	NA	NA	MSS	splenic flexure to sigmoid colon	NA	NA	NA	Harvard
coadread_dfci_2016_351	Female	50	III	NA	NA	MSS	splenic flexure to sigmoid colon	NA	NA	NA	Harvard
coadread_dfci_2016_3512	Male	66	III	NA	NA	MSS	cecum	NA	NA	NA	Harvard
coadread_dfci_2016_3523	Male	82	II	NA	NA	MSS	cecum	NA	NA	NA	Harvard
coadread_dfci_2016_352566	Female	73	II	NA	NA	NA	rectum	NA	NA	NA	Harvard
coadread_dfci_2016_3527	Male	74	III	NA	NA	MSS	rectum	NA	NA	NA	Harvard
coadread_dfci_2016_3528	Male	84	NA	NA	NA	MSS	rectum	NA	NA	NA	Harvard
coadread_dfci_2016_3529	Male	58	NA	NA	NA	MSS	rectum	NA	NA	NA	Harvard
coadread_dfci_2016_352983	Female	72	I	NA	NA	NA	ascending to trasverse colon	NA	NA	NA	Harvard
coadread_dfci_2016_353	Female	63	III	NA	NA	MSS	splenic flexure to sigmoid colon	NA	NA	NA	Harvard
coadread_dfci_2016_3534	Male	74	III	NA	NA	MSS	ascending to trasverse colon	NA	NA	NA	Harvard
coadread_dfci_2016_3535	Male	85	II	NA	NA	MSI-H	ascending to trasverse colon	NA	NA	NA	Harvard
coadread_dfci_2016_353622	Female	65	I	NA	NA	NA	rectum	NA	NA	NA	Harvard
coadread_dfci_2016_3539	Male	81	NA	NA	NA	MSS	splenic flexure to sigmoid colon	NA	NA	NA	Harvard
coadread_dfci_2016_354	Female	64	II	NA	NA	MSI-H	cecum	NA	NA	NA	Harvard
coadread_dfci_2016_3542	Male	80	II	NA	NA	MSS	cecum	NA	NA	NA	Harvard
coadread_dfci_2016_354207	Female	82	IV	NA	NA	NA	cecum	NA	NA	NA	Harvard
coadread_dfci_2016_3545	Male	78	NA	NA	NA	MSS	cecum	NA	NA	NA	Harvard
coadread_dfci_2016_3546	Male	65	I	NA	NA	MSS	rectum	NA	NA	NA	Harvard
coadread_dfci_2016_3549	Male	88	NA	NA	NA	MSS	cecum	NA	NA	NA	Harvard
coadread_dfci_2016_3557	Male	64	IV	NA	NA	MSS	rectum	NA	NA	NA	Harvard
coadread_dfci_2016_3558	Male	77	NA	NA	NA	MSS	ascending to trasverse colon	NA	NA	NA	Harvard
coadread_dfci_2016_356	Female	60	NA	NA	NA	MSS	rectum	NA	NA	NA	Harvard
coadread_dfci_2016_3563	Male	67	NA	NA	NA	MSS	splenic flexure to sigmoid colon	NA	NA	NA	Harvard
coadread_dfci_2016_358480	Female	73	II	NA	NA	NA	ascending to trasverse colon	NA	NA	NA	Harvard
coadread_dfci_2016_359705	Female	81	III	NA	NA	NA	cecum	NA	NA	NA	Harvard
coadread_dfci_2016_3601	Male	83	III	NA	NA	MSS	rectum	NA	NA	NA	Harvard
coadread_dfci_2016_360138	Female	73	III	NA	NA	NA	ascending to trasverse colon	NA	NA	NA	Harvard
coadread_dfci_2016_3602	Male	85	IV	NA	NA	MSS	ascending to trasverse colon	NA	NA	NA	Harvard
coadread_dfci_2016_3603	Male	75	NA	NA	NA	NA	ascending to trasverse colon	NA	NA	NA	Harvard
coadread_dfci_2016_3604	Male	84	II	NA	NA	MSS	ascending to trasverse colon	NA	NA	NA	Harvard
coadread_dfci_2016_3610	Male	80	NA	NA	NA	MSS	cecum	NA	NA	NA	Harvard
coadread_dfci_2016_3611	Male	69	NA	NA	NA	MSS	rectum	NA	NA	NA	Harvard
coadread_dfci_2016_3621	Male	70	NA	NA	NA	MSS	rectum	NA	NA	NA	Harvard
coadread_dfci_2016_3632	Male	71	II	NA	NA	MSS	ascending to trasverse colon	NA	NA	NA	Harvard
coadread_dfci_2016_3637	Male	70	III	NA	NA	MSS	cecum	NA	NA	NA	Harvard
coadread_dfci_2016_3639	Female	76	I	NA	NA	MSS	ascending to trasverse colon	NA	NA	NA	Harvard
coadread_dfci_2016_3640	Female	72	II	NA	NA	MSI-H	ascending to trasverse colon	NA	NA	NA	Harvard
coadread_dfci_2016_3641	Female	68	I	NA	NA	MSI-H	ascending to trasverse colon	NA	NA	NA	Harvard
coadread_dfci_2016_3643	Female	74	I	NA	NA	MSI-H	ascending to trasverse colon	NA	NA	NA	Harvard
coadread_dfci_2016_3644	Female	62	II	NA	NA	MSS	splenic flexure to sigmoid colon	NA	NA	NA	Harvard
coadread_dfci_2016_3645	Female	85	III	NA	NA	MSS	ascending to trasverse colon	NA	NA	NA	Harvard
coadread_dfci_2016_3646	Female	66	II	NA	NA	MSI-H	cecum	NA	NA	NA	Harvard
coadread_dfci_2016_3650	Female	72	II	NA	NA	MSS	splenic flexure to sigmoid colon	NA	NA	NA	Harvard
coadread_dfci_2016_3651	Female	84	III	NA	NA	MSS	splenic flexure to sigmoid colon	NA	NA	NA	Harvard
coadread_dfci_2016_3653	Female	70	I	NA	NA	MSI-H	ascending to trasverse colon	NA	NA	NA	Harvard
coadread_dfci_2016_365383	Female	70	II	NA	NA	NA	ascending to trasverse colon	NA	NA	NA	Harvard
coadread_dfci_2016_3654	Female	77	I	NA	NA	MSS	splenic flexure to sigmoid colon	NA	NA	NA	Harvard
coadread_dfci_2016_3658	Female	84	II	NA	NA	MSI-H	ascending to trasverse colon	NA	NA	NA	Harvard
coadread_dfci_2016_3660	Female	68	II	NA	NA	MSS	rectum	NA	NA	NA	Harvard
coadread_dfci_2016_3665	Female	80	III	NA	NA	MSS	ascending to trasverse colon	NA	NA	NA	Harvard
coadread_dfci_2016_366793	Female	69	III	NA	NA	NA	rectum	NA	NA	NA	Harvard
coadread_dfci_2016_3668	Female	59	III	NA	NA	MSS	splenic flexure to sigmoid colon	NA	NA	NA	Harvard
coadread_dfci_2016_3669	Female	78	III	NA	NA	MSI-H	ascending to trasverse colon	NA	NA	NA	Harvard
coadread_dfci_2016_3670	Female	86	II	NA	NA	MSS	cecum	NA	NA	NA	Harvard
coadread_dfci_2016_3671	Female	71	IV	NA	NA	MSS	ascending to trasverse colon	NA	NA	NA	Harvard
coadread_dfci_2016_3673	Female	76	III	NA	NA	MSS	cecum	NA	NA	NA	Harvard
coadread_dfci_2016_3674	Female	84	II	NA	NA	MSS	ascending to trasverse colon	NA	NA	NA	Harvard
coadread_dfci_2016_3676	Female	70	II	NA	NA	MSI-H	ascending to trasverse colon	NA	NA	NA	Harvard
coadread_dfci_2016_3677	Female	69	III	NA	NA	MSS	splenic flexure to sigmoid colon	NA	NA	NA	Harvard
coadread_dfci_2016_3678	Female	79	II	NA	NA	MSS	splenic flexure to sigmoid colon	NA	NA	NA	Harvard
coadread_dfci_2016_368	Female	64	II	NA	NA	MSS	ascending to trasverse colon	NA	NA	NA	Harvard
coadread_dfci_2016_3680	Female	85	I	NA	NA	MSS	ascending to trasverse colon	NA	NA	NA	Harvard
coadread_dfci_2016_3683	Female	78	III	NA	NA	MSS	rectum	NA	NA	NA	Harvard
coadread_dfci_2016_3690	Female	73	II	NA	NA	MSI-H	ascending to trasverse colon	NA	NA	NA	Harvard
coadread_dfci_2016_3692	Male	63	III	NA	NA	MSS	rectum	NA	NA	NA	Harvard
coadread_dfci_2016_3698	Female	71	II	NA	NA	MSS	splenic flexure to sigmoid colon	NA	NA	NA	Harvard
coadread_dfci_2016_3699	Female	80	I	NA	NA	MSS	ascending to trasverse colon	NA	NA	NA	Harvard
coadread_dfci_2016_3701	Female	76	II	NA	NA	MSI-H	ascending to trasverse colon	NA	NA	NA	Harvard
coadread_dfci_2016_3704	Female	71	II	NA	NA	MSI-H	cecum	NA	NA	NA	Harvard
coadread_dfci_2016_3705	Female	65	I	NA	NA	MSS	ascending to trasverse colon	NA	NA	NA	Harvard
coadread_dfci_2016_3706	Female	61	III	NA	NA	MSS	splenic flexure to sigmoid colon	NA	NA	NA	Harvard
coadread_dfci_2016_3709	Female	77	III	NA	NA	MSS	splenic flexure to sigmoid colon	NA	NA	NA	Harvard
coadread_dfci_2016_3710	Female	76	II	NA	NA	MSS	splenic flexure to sigmoid colon	NA	NA	NA	Harvard
coadread_dfci_2016_3712	Female	64	NA	NA	NA	MSS	splenic flexure to sigmoid colon	NA	NA	NA	Harvard
coadread_dfci_2016_3714	Female	70	III	NA	NA	MSS	rectum	NA	NA	NA	Harvard
coadread_dfci_2016_372	Female	68	III	NA	NA	MSS	cecum	NA	NA	NA	Harvard
coadread_dfci_2016_3720	Female	67	II	NA	NA	MSS	cecum	NA	NA	NA	Harvard
coadread_dfci_2016_3721	Female	77	III	NA	NA	MSI-H	ascending to trasverse colon	NA	NA	NA	Harvard
coadread_dfci_2016_3724	Female	79	II	NA	NA	MSI-H	ascending to trasverse colon	NA	NA	NA	Harvard
coadread_dfci_2016_3725	Female	75	I	NA	NA	MSS	splenic flexure to sigmoid colon	NA	NA	NA	Harvard
coadread_dfci_2016_3726	Female	71	III	NA	NA	MSS	cecum	NA	NA	NA	Harvard
coadread_dfci_2016_3729	Male	84	I	NA	NA	MSI-H	ascending to trasverse colon	NA	NA	NA	Harvard
coadread_dfci_2016_374	Female	67	I	NA	NA	MSS	splenic flexure to sigmoid colon	NA	NA	NA	Harvard
coadread_dfci_2016_378	Female	65	II	NA	NA	MSS	ascending to trasverse colon	NA	NA	NA	Harvard
coadread_dfci_2016_390	Female	52	III	NA	NA	MSI-H	ascending to trasverse colon	NA	NA	NA	Harvard
coadread_dfci_2016_391	Female	65	IV	NA	NA	MSS	splenic flexure to sigmoid colon	NA	NA	NA	Harvard
coadread_dfci_2016_402	Female	64	IV	NA	NA	MSS	splenic flexure to sigmoid colon	NA	NA	NA	Harvard
coadread_dfci_2016_405	Female	52	III	NA	NA	MSS	splenic flexure to sigmoid colon	NA	NA	NA	Harvard
coadread_dfci_2016_407	Female	69	II	NA	NA	MSI-H	ascending to trasverse colon	NA	NA	NA	Harvard
coadread_dfci_2016_412	Female	69	IV	NA	NA	MSS	ascending to trasverse colon	NA	NA	NA	Harvard
coadread_dfci_2016_418	Male	57	IV	NA	NA	MSS	rectum	NA	NA	NA	Harvard
coadread_dfci_2016_419	Male	68	II	NA	NA	MSS	ascending to trasverse colon	NA	NA	NA	Harvard
coadread_dfci_2016_42	Female	55	II	NA	NA	MSS	rectum	NA	NA	NA	Harvard
coadread_dfci_2016_423	Male	67	III	NA	NA	MSS	rectum	NA	NA	NA	Harvard
coadread_dfci_2016_426	Male	67	NA	NA	NA	MSS	splenic flexure to sigmoid colon	NA	NA	NA	Harvard
coadread_dfci_2016_429	Male	78	II	NA	NA	MSS	splenic flexure to sigmoid colon	NA	NA	NA	Harvard
coadread_dfci_2016_43	Female	42	I	NA	NA	MSS	splenic flexure to sigmoid colon	NA	NA	NA	Harvard
coadread_dfci_2016_430	Male	67	III	NA	NA	NA	splenic flexure to sigmoid colon	NA	NA	NA	Harvard
coadread_dfci_2016_437	Male	54	III	NA	NA	MSS	cecum	NA	NA	NA	Harvard
coadread_dfci_2016_442	Male	73	II	NA	NA	MSS	ascending to trasverse colon	NA	NA	NA	Harvard
coadread_dfci_2016_4430	Male	83	IV	NA	NA	MSI-H	cecum	NA	NA	NA	Harvard
coadread_dfci_2016_444	Male	71	III	NA	NA	MSS	splenic flexure to sigmoid colon	NA	NA	NA	Harvard
coadread_dfci_2016_4491	Male	76	NA	NA	NA	MSS	ascending to transverse colon	NA	NA	NA	Harvard
coadread_dfci_2016_4500	Male	79	NA	NA	NA	MSI-H	ascending to transverse colon	NA	NA	NA	Harvard
coadread_dfci_2016_4503	Male	83	I	NA	NA	MSS	rectum	NA	NA	NA	Harvard
coadread_dfci_2016_4505	Male	82	NA	NA	NA	MSS	rectum	NA	NA	NA	Harvard
coadread_dfci_2016_4506	Male	81	I	NA	NA	MSS	rectum	NA	NA	NA	Harvard
coadread_dfci_2016_4508	Male	78	NA	NA	NA	MSS	cecum	NA	NA	NA	Harvard
coadread_dfci_2016_4514	Male	83	II	NA	NA	MSS	splenic flexure to sigmoid colon	NA	NA	NA	Harvard
coadread_dfci_2016_4519	Male	66	NA	NA	NA	MSS	splenic flexure to sigmoid colon	NA	NA	NA	Harvard
coadread_dfci_2016_4520	Male	NA	NA	NA	NA	MSS	ascending to transverse colon	NA	NA	NA	Harvard
coadread_dfci_2016_4522	Male	70	III	NA	NA	MSS	rectum	NA	NA	NA	Harvard
coadread_dfci_2016_4525	Male	65	II	NA	NA	MSS	cecum	NA	NA	NA	Harvard
coadread_dfci_2016_4526	Male	82	II	NA	NA	MSS	splenic flexure to sigmoid colon	NA	NA	NA	Harvard
coadread_dfci_2016_4529	Male	78	NA	NA	NA	MSS	splenic flexure to sigmoid colon	NA	NA	NA	Harvard
coadread_dfci_2016_4533	Male	82	II	NA	NA	MSS	cecum	NA	NA	NA	Harvard
coadread_dfci_2016_4534	Male	73	I	NA	NA	MSS	cecum	NA	NA	NA	Harvard
coadread_dfci_2016_4536	Male	73	III	NA	NA	MSS	rectum	NA	NA	NA	Harvard
coadread_dfci_2016_4537	Male	76	I	NA	NA	MSS	splenic flexure to sigmoid colon	NA	NA	NA	Harvard
coadread_dfci_2016_4538	Male	62	NA	NA	NA	MSS	rectum	NA	NA	NA	Harvard
coadread_dfci_2016_458	Male	74	III	NA	NA	MSI-H	cecum	NA	NA	NA	Harvard
coadread_dfci_2016_46	Female	51	I	NA	NA	MSS	rectum	NA	NA	NA	Harvard
coadread_dfci_2016_461	Male	77	I	NA	NA	MSS	splenic flexure to sigmoid colon	NA	NA	NA	Harvard
coadread_dfci_2016_462	Male	75	II	NA	NA	MSS	ascending to trasverse colon	NA	NA	NA	Harvard
coadread_dfci_2016_463	Male	72	II	NA	NA	MSS	cecum	NA	NA	NA	Harvard
coadread_dfci_2016_464	Male	70	I	NA	NA	MSS	ascending to trasverse colon	NA	NA	NA	Harvard
coadread_dfci_2016_471	Male	68	I	NA	NA	MSS	splenic flexure to sigmoid colon	NA	NA	NA	Harvard
coadread_dfci_2016_475	Male	69	III	NA	NA	MSS	splenic flexure to sigmoid colon	NA	NA	NA	Harvard
coadread_dfci_2016_485	Male	62	I	NA	NA	MSS	splenic flexure to sigmoid colon	NA	NA	NA	Harvard
coadread_dfci_2016_491	Male	64	II	NA	NA	MSS	splenic flexure to sigmoid colon	NA	NA	NA	Harvard
coadread_dfci_2016_492	Male	66	IV	NA	NA	MSI-H	cecum	NA	NA	NA	Harvard
coadread_dfci_2016_496	Male	49	I	NA	NA	MSS	splenic flexure to sigmoid colon	NA	NA	NA	Harvard
coadread_dfci_2016_497	Male	71	III	NA	NA	MSS	cecum	NA	NA	NA	Harvard
coadread_dfci_2016_498	Male	55	IV	NA	NA	MSS	splenic flexure to sigmoid colon	NA	NA	NA	Harvard
coadread_dfci_2016_50	Female	58	I	NA	NA	MSS	splenic flexure to sigmoid colon	NA	NA	NA	Harvard
coadread_dfci_2016_504	Male	76	III	NA	NA	MSS	ascending to trasverse colon	NA	NA	NA	Harvard
coadread_dfci_2016_519	Male	81	III	NA	NA	MSS	ascending to trasverse colon	NA	NA	NA	Harvard
coadread_dfci_2016_521	Male	63	I	NA	NA	MSS	rectum	NA	NA	NA	Harvard
coadread_dfci_2016_523	Male	74	II	NA	NA	MSI-H	ascending to trasverse colon	NA	NA	NA	Harvard
coadread_dfci_2016_546	Male	70	IV	NA	NA	MSI-H	cecum	NA	NA	NA	Harvard
coadread_dfci_2016_55	Female	62	II	NA	NA	MSI-H	ascending to trasverse colon	NA	NA	NA	Harvard
coadread_dfci_2016_561	Male	79	NA	NA	NA	MSS	rectum	NA	NA	NA	Harvard
coadread_dfci_2016_578	Male	61	II	NA	NA	MSS	cecum	NA	NA	NA	Harvard
coadread_dfci_2016_587	Male	61	II	NA	NA	MSS	rectum	NA	NA	NA	Harvard
coadread_dfci_2016_593	Male	68	II	NA	NA	NA	rectum	NA	NA	NA	Harvard
coadread_dfci_2016_60	Female	63	I	NA	NA	MSI-H	ascending to trasverse colon	NA	NA	NA	Harvard
coadread_dfci_2016_603	Male	70	II	NA	NA	MSS	ascending to trasverse colon	NA	NA	NA	Harvard
coadread_dfci_2016_604	Male	74	II	NA	NA	MSS	rectum	NA	NA	NA	Harvard
coadread_dfci_2016_605	Male	80	I	NA	NA	MSI-H	splenic flexure to sigmoid colon	NA	NA	NA	Harvard
coadread_dfci_2016_607	Male	68	III	NA	NA	MSS	rectum	NA	NA	NA	Harvard
coadread_dfci_2016_610	Male	69	I	NA	NA	MSS	splenic flexure to sigmoid colon	NA	NA	NA	Harvard
coadread_dfci_2016_613	Male	69	III	NA	NA	MSI-H	cecum	NA	NA	NA	Harvard
coadread_dfci_2016_615	Male	61	III	NA	NA	MSS	cecum	NA	NA	NA	Harvard
coadread_dfci_2016_62	Female	74	II	NA	NA	MSS	ascending to trasverse colon	NA	NA	NA	Harvard
coadread_dfci_2016_621	Male	80	II	NA	NA	MSS	ascending to trasverse colon	NA	NA	NA	Harvard
coadread_dfci_2016_627	Male	71	I	NA	NA	MSS	rectum	NA	NA	NA	Harvard
coadread_dfci_2016_628	Male	52	NA	NA	NA	MSS	rectum	NA	NA	NA	Harvard
coadread_dfci_2016_631	Male	75	III	NA	NA	MSS	splenic flexure to sigmoid colon	NA	NA	NA	Harvard
coadread_dfci_2016_636	Male	50	I	NA	NA	MSS	cecum	NA	NA	NA	Harvard
coadread_dfci_2016_640	Male	53	III	NA	NA	MSS	splenic flexure to sigmoid colon	NA	NA	NA	Harvard
coadread_dfci_2016_645	Male	74	I	NA	NA	MSS	rectum	NA	NA	NA	Harvard
coadread_dfci_2016_647	Male	73	I	NA	NA	MSS	cecum	NA	NA	NA	Harvard
coadread_dfci_2016_649	Male	54	II	NA	NA	MSI-H	cecum	NA	NA	NA	Harvard
coadread_dfci_2016_657	Male	60	I	NA	NA	MSS	splenic flexure to sigmoid colon	NA	NA	NA	Harvard
coadread_dfci_2016_66	Female	67	III	NA	NA	MSS	splenic flexure to sigmoid colon	NA	NA	NA	Harvard
coadread_dfci_2016_662	Male	69	NA	NA	NA	MSS	splenic flexure to sigmoid colon	NA	NA	NA	Harvard
coadread_dfci_2016_663	Male	71	NA	NA	NA	MSS	splenic flexure to sigmoid colon	NA	NA	NA	Harvard
coadread_dfci_2016_676	Male	77	III	NA	NA	MSS	rectum	NA	NA	NA	Harvard
coadread_dfci_2016_677	Male	71	III	NA	NA	MSS	rectum	NA	NA	NA	Harvard
coadread_dfci_2016_68	Female	60	I	NA	NA	MSI-H	cecum	NA	NA	NA	Harvard
coadread_dfci_2016_680	Male	74	NA	NA	NA	MSS	splenic flexure to sigmoid colon	NA	NA	NA	Harvard
coadread_dfci_2016_683	Male	60	IV	NA	NA	MSS	splenic flexure to sigmoid colon	NA	NA	NA	Harvard
coadread_dfci_2016_687	Male	66	III	NA	NA	MSS	cecum	NA	NA	NA	Harvard
coadread_dfci_2016_688	Male	46	II	NA	NA	MSS	splenic flexure to sigmoid colon	NA	NA	NA	Harvard
coadread_dfci_2016_691	Male	66	II	NA	NA	MSS	splenic flexure to sigmoid colon	NA	NA	NA	Harvard
coadread_dfci_2016_693	Male	65	II	NA	NA	MSS	ascending to trasverse colon	NA	NA	NA	Harvard
coadread_dfci_2016_694	Male	47	NA	NA	NA	NA	rectum	NA	NA	NA	Harvard
coadread_dfci_2016_70	Female	65	III	NA	NA	MSS	rectum	NA	NA	NA	Harvard
coadread_dfci_2016_73	Female	65	III	NA	NA	MSS	ascending to trasverse colon	NA	NA	NA	Harvard
coadread_dfci_2016_84	Female	54	II	NA	NA	MSS	splenic flexure to sigmoid colon	NA	NA	NA	Harvard
coadread_dfci_2016_92	Female	67	II	NA	NA	MSI-H	ascending to trasverse colon	NA	NA	NA	Harvard
coadread_dfci_2016_93	Female	68	III	NA	NA	MSS	rectum	NA	NA	NA	Harvard
DO230308	Female	47	IV	NA	T4aN1bM1b	NA	NA	Chinese	1	36.5	COCA-CN
DO230309	Male	73	IV	NA	T3N2M1a	NA	NA	Chinese	1	27.3	COCA-CN
DO230315	Female	21	III	NA	T2N1aM0	NA	NA	Chinese	0	2	COCA-CN
DO230314	Male	61	NA	NA	TisN0M0	NA	NA	Chinese	0	4	COCA-CN
DO230313	Male	45	III	NA	T3N1cM0	NA	NA	Chinese	0	4	COCA-CN
DO230312	Male	51	II	NA	T3N0M0	NA	NA	Chinese	0	4	COCA-CN
DO230319	Male	49	IV	NA	T4aN1bM1b	NA	NA	Chinese	1	0.5	COCA-CN
DO230318	Male	71	II	NA	T4aN0M0	NA	NA	Chinese	0	4	COCA-CN
DO230317	Female	48	IV	NA	T4aN0M1a	NA	NA	Chinese	0	4	COCA-CN
DO230316	Male	40	I	NA	T2N0M0	NA	NA	Chinese	0	4	COCA-CN
DO230311	Male	46	II	NA	T3N0M0	NA	NA	Chinese	0	4	COCA-CN
DO230310	Male	51	II	NA	T3N0M0	NA	NA	Chinese	0	4	COCA-CN
DO230326	Male	23	III	NA	T4bN1bM0	NA	NA	Chinese	1	0.5	COCA-CN
DO230325	Male	42	IV	NA	T4aN1bM1b	NA	NA	Chinese	0	4	COCA-CN
DO230324	Female	68	III	NA	T4aN1bM0	NA	NA	Chinese	0	4	COCA-CN
DO230323	Male	20	III	NA	T3N1bM0	NA	NA	Chinese	0	4	COCA-CN
DO230329	Female	53	III	NA	T3N1bM0	NA	NA	Chinese	1	22	COCA-CN
DO230328	Male	65	I	NA	T2N0M0	NA	NA	Chinese	0	1.5	COCA-CN
DO230327	Female	48	I	NA	T1N0M0	NA	NA	Chinese	0	4	COCA-CN
DO230322	Male	70	III	NA	T4aN2aM0	NA	NA	Chinese	1	32.9	COCA-CN
DO230321	Male	59	IV	NA	T4aN1bM1a	NA	NA	Chinese	1	15.2	COCA-CN
DO230320	Female	67	I	NA	T2N0M0	NA	NA	Chinese	0	4	COCA-CN
DO230337	Female	47	II	NA	T4aN0M0	NA	NA	Chinese	0	4	COCA-CN
DO230336	Female	65	II	NA	T4bN0M0	NA	NA	Chinese	0	4	COCA-CN
DO230335	Male	43	II	NA	T4aN0M0	NA	NA	Chinese	0	4	COCA-CN
DO230334	Female	25	III	NA	T3N2bM0	NA	NA	Chinese	0	4	COCA-CN
DO230339	Female	70	III	NA	T2N1bM0	NA	NA	Chinese	0	4	COCA-CN
DO230338	Female	44	III	NA	T4aN2bM0	NA	NA	Chinese	0	4	COCA-CN
DO230333	Female	45	I	NA	T1N0M0	NA	NA	Chinese	0	4	COCA-CN
DO230332	Male	50	III	NA	T4aN2bM0	NA	NA	Chinese	1	18.1	COCA-CN
DO230331	Female	48	II	NA	T4aN0M0	NA	NA	Chinese	1	7.7	COCA-CN
DO230330	Female	57	III	NA	T4aN2bM0	NA	NA	Chinese	1	16	COCA-CN
DO230347	Female	33	I	NA	T2N0M0	NA	NA	Chinese	0	4	COCA-CN
DO230346	Male	73	II	NA	T4aN0M0	NA	NA	Chinese	0	4	COCA-CN
DO230345	Male	55	III	NA	T4aN2bM0	NA	NA	Chinese	0	0.5	COCA-CN
DO230340	Male	41	III	NA	T3N2aM0	NA	NA	Chinese	0	4	COCA-CN
DO230344	Female	48	III	NA	T4bN1bM0	NA	NA	Chinese	0	4	COCA-CN
DO230343	Female	31	II	NA	T3N0M0	NA	NA	Chinese	0	4	COCA-CN
DO230342	Male	38	II	NA	T3N0M0	NA	NA	Chinese	0	4	COCA-CN
DO230341	Male	40	IV	NA	T4aN0M1a	NA	NA	Chinese	0	4	COCA-CN
DO52764	Female	40	III	NA	T4N1M0	NA	NA	Chinese	0	17.3	COCA-CN
DO228927	Male	73	II	NA	T4aN0M0	NA	NA	Chinese	0	5.8	COCA-CN
DO228930	Male	64	II	NA	T4aN0M0	NA	NA	Chinese	0	3.6	COCA-CN
DO228932	Male	73	III	NA	T4aN1bM0	NA	NA	Chinese	0	15.4	COCA-CN
DO228935	Female	45	I	NA	T2N0M0	NA	NA	Chinese	0	10.4	COCA-CN
DO227609	Male	63	I	NA	T2N0M0	NA	NA	Chinese	0	10.2	COCA-CN
DO227614	Male	69	III	NA	T4aN1CM0	NA	NA	Chinese	0	10.2	COCA-CN
DO227522	Male	43	II	NA	T3N0MO	NA	NA	Chinese	0	7.2	COCA-CN
DO227536	Male	63	I	NA	T2N0MO	NA	NA	Chinese	0	7.2	COCA-CN
DO227549	Male	48	III	NA	T4aN1aM0	NA	NA	Chinese	1	13	COCA-CN
DO227563	Female	42	II	NA	T3NOMO	NA	NA	Chinese	0	14.2	COCA-CN
DO227587	Male	74	III	NA	T4aN2aM0	NA	NA	Chinese	0	9.1	COCA-CN
DO227705	Male	53	IV	NA	T3N1aM1a	NA	NA	Chinese	0	14.9	COCA-CN
DO227709	Male	46	IV	NA	T3N1aM1a	NA	NA	Chinese	0	16.4	COCA-CN
DO227717	Male	69	IV	NA	T3N2aM1a	NA	NA	Chinese	0	13	COCA-CN
DO227720	Male	47	IV	NA	T3N1bM1a	NA	NA	Chinese	0	12	COCA-CN
DO227728	Male	62	IV	NA	T3N1bM1	NA	NA	Chinese	0	10.6	COCA-CN
DO227731	Female	47	IV	NA	T4N2M1	NA	NA	Chinese	0	6.9	COCA-CN
DO227745	Male	71	IV	NA	T4aN0M1	NA	NA	Chinese	0	14.6	COCA-CN
DO227748	Female	78	IV	NA	T4aN2aM1b	NA	NA	Chinese	1	5.8	COCA-CN
DO227634	Male	77	II	NA	T3N0M0	NA	NA	Chinese	0	11.1	COCA-CN
DO227639	Male	64	IV	NA	T4bN1CM1	NA	NA	Chinese	0	19.6	COCA-CN
DO227646	Male	57	II	NA	T3NOMO	NA	NA	Chinese	0	14.2	COCA-CN
DO227657	Male	49	II	NA	T4aN0M0	NA	NA	Chinese	0	6.1	COCA-CN
DO227668	Male	76	II	NA	T4aN0M0	NA	NA	Chinese	0	8.8	COCA-CN
DO227674	Male	63	III	NA	T4aN1CM0	NA	NA	Chinese	0	10.2	COCA-CN
DO227686	Female	56	IV	NA	T3N0M1a	NA	NA	Chinese	0	17.7	COCA-CN
DO227699	Male	77	IV	NA	T3N0M1a	NA	NA	Chinese	0	10	COCA-CN
DO227692	Male	58	IV	NA	T3N1aM1a	NA	NA	Chinese	0	16.5	COCA-CN
DO227802	Male	38	III	NA	T4N2M0	NA	NA	Chinese	0	94.3	COCA-CN
DO227807	Male	44	III	NA	T4N1M0	NA	NA	Chinese	0	89.6	COCA-CN
DO227816	Male	70	II	NA	T3N0M0	NA	NA	Chinese	0	88.5	COCA-CN
DO227826	Female	52	I	NA	T2N0M0	NA	NA	Chinese	0	68.8	COCA-CN
DO227829	Female	46	II	NA	T4N0M0	NA	NA	Chinese	1	19.4	COCA-CN
DO227834	Female	54	III	NA	T4N2M0	NA	NA	Chinese	0	74.2	COCA-CN
DO227842	Female	74	II	NA	T4N0M0	NA	NA	Chinese	0	43	COCA-CN
DO227844	Male	42	II	NA	T3N0M0	NA	NA	Chinese	0	72.3	COCA-CN
DO227849	Female	77	II	NA	T4N0M0	NA	NA	Chinese	0	72.1	COCA-CN
DO227853	Female	61	III	NA	T2N1M0	NA	NA	Chinese	1	35.5	COCA-CN
DO227855	Male	82	III	NA	T4N1M0	NA	NA	Chinese	1	46.9	COCA-CN
DO227863	Male	61	III	NA	T4N0M0	NA	NA	Chinese	0	69.1	COCA-CN
DO227867	Male	46	III	NA	T4N1M0	NA	NA	Chinese	1	22.2	COCA-CN
DO227752	Male	65	IV	NA	T3N2M1	NA	NA	Chinese	0	9.5	COCA-CN
DO227755	Male	66	IV	NA	T3N0M1	NA	NA	Chinese	0	9.3	COCA-CN
DO227763	Female	62	IV	NA	T4aN2aM1	NA	NA	Chinese	0	11.1	COCA-CN
DO227767	Male	70	IV	NA	T3N0M1	NA	NA	Chinese	0	11.3	COCA-CN
DO227774	Male	83	IV	NA	T4aN0M1	NA	NA	Chinese	1	1.2	COCA-CN
DO227779	Male	66	IV	NA	T4aN0M1	NA	NA	Chinese	0	11.5	COCA-CN
DO227786	Male	49	IV	NA	NA	NA	NA	Chinese	1	6	COCA-CN
DO227796	Male	62	III	NA	T4N2M0	NA	NA	Chinese	1	46.1	COCA-CN
DO227968	Male	43	III	NA	T4N1M0	NA	NA	Chinese	0	122.1	COCA-CN
DO227969	Female	54	III	NA	T4N2M0	NA	NA	Chinese	0	112	COCA-CN
DO227972	Male	66	III	NA	T2N2M0	NA	NA	Chinese	1	87.5	COCA-CN
DO227973	Male	27	III	NA	T3N1M0	NA	NA	Chinese	1	41.6	COCA-CN
DO227974	Male	56	III	NA	T3N1M0	NA	NA	Chinese	0	108.3	COCA-CN
DO227975	Female	61	II	NA	T3N0M0	NA	NA	Chinese	0	107.1	COCA-CN
DO227976	Male	73	III	NA	T4N1M0	NA	NA	Chinese	1	82.6	COCA-CN
DO227977	Male	43	II	NA	T4N0M0	NA	NA	Chinese	0	100.7	COCA-CN
DO227978	Male	43	III	NA	T2N2M0	NA	NA	Chinese	1	31.3	COCA-CN
DO227979	Male	44	II	NA	T3N0M0	NA	NA	Chinese	0	93.2	COCA-CN
DO227970	Male	77	II	NA	T3N0M0	NA	NA	Chinese	0	108.6	COCA-CN
DO227971	Female	31	III	NA	T3N1M0	NA	NA	Chinese	0	111.8	COCA-CN
DO227983	Male	73	III	NA	T4N2M0	NA	NA	Chinese	1	29	COCA-CN
DO227984	Female	39	II	NA	T4N0M0	NA	NA	Chinese	0	90.6	COCA-CN
DO227985	Male	39	III	NA	T4N1M0	NA	NA	Chinese	0	90.2	COCA-CN
DO227986	Male	39	II	NA	T3N0M0	NA	NA	Chinese	0	95.3	COCA-CN
DO227987	Male	27	III	NA	T4N2M0	NA	NA	Chinese	1	12.5	COCA-CN
DO227988	Male	74	II	NA	T4N0M0	NA	NA	Chinese	1	53.8	COCA-CN
DO227989	Male	72	III	NA	T3N2M0	NA	NA	Chinese	1	23.3	COCA-CN
DO227980	Male	57	II	NA	T4N0M0	NA	NA	Chinese	1	38.9	COCA-CN
DO227981	Female	52	II	NA	T3N0M0	NA	NA	Chinese	0	89.4	COCA-CN
DO227982	Male	78	II	NA	T3N0M0	NA	NA	Chinese	0	60.2	COCA-CN
DO227900	Male	59	II	NA	T2N0M0	NA	NA	Chinese	1	64.8	COCA-CN
DO227904	Male	61	III	NA	T3N2M0	NA	NA	Chinese	1	47.7	COCA-CN
DO227906	Male	54	II	NA	T4N0M0	NA	NA	Chinese	0	122	COCA-CN
DO227907	Male	70	II	NA	T3N0M0	NA	NA	Chinese	1	56.1	COCA-CN
DO227875	Female	58	II	NA	T4N0M0	NA	NA	Chinese	0	58.5	COCA-CN
DO227870	Female	44	II	NA	T4N0M0	NA	NA	Chinese	0	64.6	COCA-CN
DO227872	Male	60	II	NA	T3N0M0	NA	NA	Chinese	0	66.5	COCA-CN
DO227884	Male	85	II	NA	T4N0M0	NA	NA	Chinese	1	39.4	COCA-CN
DO227880	Female	52	II	NA	T4N0M0	NA	NA	Chinese	0	58.5	COCA-CN
DO227895	Male	77	III	NA	T3N1M0	NA	NA	Chinese	1	41.7	COCA-CN
DO227890	Male	48	III	NA	T4N1M0	NA	NA	Chinese	1	40.4	COCA-CN
DO227994	Male	75	IV	NA	T4N0M1	NA	NA	Chinese	0	20.2	COCA-CN
DO227995	Male	74	IV	NA	T4N1M1	NA	NA	Chinese	0	45.1	COCA-CN
DO227996	Male	66	IV	NA	T4N0M1	NA	NA	Chinese	0	42.2	COCA-CN
DO227997	Female	66	IV	NA	T4N0M1	NA	NA	Chinese	0	16.1	COCA-CN
DO227999	Male	56	IV	NA	T4N0M1	NA	NA	Chinese	0	49.6	COCA-CN
DO227990	Female	72	III	NA	T4N2M0	NA	NA	Chinese	1	30.3	COCA-CN
DO227992	Female	60	IV	NA	T4N1M1	NA	NA	Chinese	0	18.4	COCA-CN
DO227993	Female	60	IV	NA	T4N0M1	NA	NA	Chinese	0	12.6	COCA-CN
DO224645	Male	54	III	NA	T4N2M0	NA	NA	Chinese	1	15.8	COCA-CN
DO224655	Female	66	III	NA	T4N2M0	NA	NA	Chinese	1	48.7	COCA-CN
DO224651	Male	64	II	NA	T4N0M0	NA	NA	Chinese	0	0	COCA-CN
DO224668	Female	67	III	NA	T4N1M0	NA	NA	Chinese	0	73	COCA-CN
DO224664	Male	78	III	NA	T4N1M0	NA	NA	Chinese	1	21.3	COCA-CN
DO224661	Female	82	II	NA	T4N0M0	NA	NA	Chinese	0	60.8	COCA-CN
DO224671	Female	76	III	NA	T3N2M0	NA	NA	Chinese	1	3.7	COCA-CN
DO224674	Male	88	III	NA	T3N1M0	NA	NA	Chinese	1	33.5	COCA-CN
DO224689	Female	72	II	NA	T3N0M0	NA	NA	Chinese	0	0	COCA-CN
DO224685	Female	50	III	NA	T4aN1M0	NA	NA	Chinese	1	39.9	COCA-CN
DO224612	Female	71	III	NA	T3N2M0	NA	NA	Chinese	0	36.5	COCA-CN
DO224616	Male	80	III	NA	T4N1M0	NA	NA	Chinese	1	53.4	COCA-CN
DO224620	Female	66	III	NA	T4N1M0	NA	NA	Chinese	1	42.4	COCA-CN
DO224628	Male	67	III	NA	T4N2M0	NA	NA	Chinese	0	73	COCA-CN
DO224639	Female	61	III	NA	T4N1M0	NA	NA	Chinese	1	26	COCA-CN
DO224766	Female	66	III	NA	T4N1M0	NA	NA	Chinese	1	23.8	COCA-CN
DO224761	Female	59	III	NA	T4aN1M0	NA	NA	Chinese	1	36.5	COCA-CN
DO224769	Male	80	III	NA	T4N1M0	NA	NA	Chinese	0	0	COCA-CN
DO224775	Male	46	III	NA	T3N2M0	NA	NA	Chinese	1	23.7	COCA-CN
DO224772	Female	77	III	NA	T3N2M0	NA	NA	Chinese	0	73	COCA-CN
DO224786	Female	68	III	NA	T2N1M0	NA	NA	Chinese	0	0	COCA-CN
DO224796	Female	80	I	NA	T2N0M0	NA	NA	Chinese	1	25.4	COCA-CN
DO224701	Female	78	I	NA	T2N0M0	NA	NA	Chinese	0	0	COCA-CN
DO224708	Male	74	III	NA	T3N1M0	NA	NA	Chinese	0	0	COCA-CN
DO224716	Female	61	III	NA	T4N2M0	NA	NA	Chinese	1	8.9	COCA-CN
DO224721	Male	54	III	NA	T3N1M0	NA	NA	Chinese	0	48.7	COCA-CN
DO224726	Male	50	III	NA	T4N2M0	NA	NA	Chinese	1	36.5	COCA-CN
DO224731	Female	58	III	NA	T4N2M0	NA	NA	Chinese	1	33.9	COCA-CN
DO224739	Female	81	II	NA	T3N0M0	NA	NA	Chinese	1	24.6	COCA-CN
DO224735	Female	56	III	NA	T3N2bM0	NA	NA	Chinese	1	39.1	COCA-CN
DO224744	Female	75	II	NA	T3N0M0	NA	NA	Chinese	1	36.5	COCA-CN
DO224747	Female	71	III	NA	T4aN1M0	NA	NA	Chinese	1	11.6	COCA-CN
DO224754	Female	49	I	NA	T2N0M0	NA	NA	Chinese	1	24.3	COCA-CN
DO224757	Female	49	III	NA	T4bN2bM0	NA	NA	Chinese	1	12.2	COCA-CN
DO224808	Female	59	III	NA	T4N1M0	NA	NA	Chinese	0	0	COCA-CN
DO224801	Female	75	III	NA	T4N2M0	NA	NA	Chinese	0	12.2	COCA-CN
DO224817	Male	86	III	NA	T2N1M0	NA	NA	Chinese	0	0	COCA-CN
DO224812	Male	73	III	NA	T4N1M0	NA	NA	Chinese	0	0	COCA-CN
DO224820	Male	45	I	NA	T2N0M0	NA	NA	Chinese	1	36.8	COCA-CN
DO222471	Female	63	IV	NA	T3N1M1	NA	NA	Chinese	0	30.1	COCA-CN
DO222476	Female	59	IV	NA	T3N1M1	NA	NA	Chinese	0	34.3	COCA-CN
DO222480	Male	54	II	NA	T3N0M0	NA	NA	Chinese	0	4.9	COCA-CN
DO222488	Male	68	I	NA	T1N0M0	NA	NA	Chinese	0	31.5	COCA-CN
DO222485	Female	52	IV	NA	T4N1M1	NA	NA	Chinese	0	3.2	COCA-CN
DO222492	Female	68	III	NA	T3N2M0	NA	NA	Chinese	0	11.2	COCA-CN
DO222496	Male	53	II	NA	T4N0M0	NA	NA	Chinese	0	30	COCA-CN
DO222580	Male	58	II	NA	T3N0M0	NA	NA	Chinese	0	16.3	COCA-CN
DO222588	Female	48	IV	NA	T2N0M1	NA	NA	Chinese	0	20.7	COCA-CN
DO222584	Male	43	III	NA	T3N2M0	NA	NA	Chinese	0	16	COCA-CN
DO222585	Male	40	II	NA	T3N0M0	NA	NA	Chinese	0	22.9	COCA-CN
DO222590	Male	69	III	NA	T4N1M0	NA	NA	Chinese	0	15.1	COCA-CN
DO222596	Male	51	IV	NA	T3N1M1	NA	NA	Chinese	0	15.3	COCA-CN
DO222593	Female	68	IV	NA	T3N2M1	NA	NA	Chinese	0	21.8	COCA-CN
DO222501	Female	64	I	NA	T2N0M0	NA	NA	Chinese	0	31.1	COCA-CN
DO222507	Female	58	II	NA	T4N0M0	NA	NA	Chinese	0	11.8	COCA-CN
DO222503	Female	70	III	NA	T3N1M0	NA	NA	Chinese	0	4.1	COCA-CN
DO222511	Male	75	II	NA	T3N0M0	NA	NA	Chinese	0	1.6	COCA-CN
DO222519	Male	62	I	NA	T2N0M0	NA	NA	Chinese	0	22.8	COCA-CN
DO222515	Female	76	III	NA	T3N1M0	NA	NA	Chinese	0	30.6	COCA-CN
DO222523	Female	79	II	NA	T4N0M0	NA	NA	Chinese	0	14.2	COCA-CN
DO222528	Male	61	III	NA	T4N1M0	NA	NA	Chinese	0	29	COCA-CN
DO222533	Male	80	III	NA	T4N1M0	NA	NA	Chinese	0	0.3	COCA-CN
DO222538	Male	75	II	NA	T4N0M0	NA	NA	Chinese	0	29.7	COCA-CN
DO222543	Male	81	IV	NA	T4N0M1	NA	NA	Chinese	0	0.4	COCA-CN
DO222540	Male	76	III	NA	T3N1M0	NA	NA	Chinese	0	30.2	COCA-CN
DO222548	Male	75	II	NA	T3N0M0	NA	NA	Chinese	0	29.7	COCA-CN
DO222553	Female	80	I	NA	T1N0M0	NA	NA	Chinese	0	28.5	COCA-CN
DO222558	Male	76	III	NA	T3N1M0	NA	NA	Chinese	0	29.6	COCA-CN
DO222565	Female	56	III	NA	T4N1M0	NA	NA	Chinese	0	27.4	COCA-CN
DO222560	Female	79	I	NA	T1N0M0	NA	NA	Chinese	0	29.6	COCA-CN
DO222568	Male	50	IV	NA	T4N0M1	NA	NA	Chinese	0	28.8	COCA-CN
DO222576	Female	50	I	NA	T2N0M0	NA	NA	Chinese	0	20.7	COCA-CN
DO222571	Female	45	II	NA	T4N0M0	NA	NA	Chinese	0	27.9	COCA-CN
DO222600	Male	71	IV	NA	T3N1M1	NA	NA	Chinese	0	6.7	COCA-CN
DO222605	Female	55	IV	NA	T3N1M1	NA	NA	Chinese	0	6.3	COCA-CN
DO222602	Female	39	IV	NA	T3N1M1	NA	NA	Chinese	0	16.2	COCA-CN
DO222609	Male	63	IV	NA	T3N2M1	NA	NA	Chinese	0	8.3	COCA-CN
DO222610	Male	59	II	NA	T3N0M0	NA	NA	Chinese	0	2.2	COCA-CN
DO222614	Female	56	IV	NA	T3N1M1	NA	NA	Chinese	0	4.8	COCA-CN
DO222741	Female	79	III	NA	T4N1M0	NA	NA	Chinese	0	60.8	COCA-CN
DO222748	Female	59	III	NA	T3N1M0	NA	NA	Chinese	0	48.7	COCA-CN
DO222746	Male	62	III	NA	T4N1M0	NA	NA	Chinese	0	60.8	COCA-CN
DO222752	Male	68	I	NA	T1N0M0	NA	NA	Chinese	0	48.7	COCA-CN
DO222755	Male	55	III	NA	T4N1M0	NA	NA	Chinese	0	48.7	COCA-CN
DO222765	Female	78	III	NA	T4NOMO	NA	NA	Chinese	0	48.7	COCA-CN
DO222762	Female	60	III	NA	T4N1M0	NA	NA	Chinese	0	60.8	COCA-CN
DO222760	Male	80	III	NA	T2N1M0	NA	NA	Chinese	1	12.2	COCA-CN
DO222769	Male	62	III	NA	T3N0M0	NA	NA	Chinese	0	109.5	COCA-CN
DO222774	Male	72	II	NA	T4N0M0	NA	NA	Chinese	0	48.7	COCA-CN
DO222770	Male	36	III	NA	T4N1M0	NA	NA	Chinese	1	12.2	COCA-CN
DO222778	Male	52	II	NA	T3N0M0	NA	NA	Chinese	1	24.3	COCA-CN
DO222785	Male	72	II	NA	T3N0M0	NA	NA	Chinese	0	48.7	COCA-CN
DO222782	Female	62	III	NA	T4N2M0	NA	NA	Chinese	1	36.5	COCA-CN
DO222788	Male	70	III	NA	T4aN1bM0	NA	NA	Chinese	1	12.2	COCA-CN
DO222790	Male	59	II	NA	T3N0M0	NA	NA	Chinese	1	36.5	COCA-CN
DO222798	Male	54	II	NA	T4N0M0	NA	NA	Chinese	0	85.2	COCA-CN
DO222793	Female	57	III	NA	T4aN1M0	NA	NA	Chinese	1	12.2	COCA-CN
DO222794	Male	51	III	NA	T3N1M0	NA	NA	Chinese	0	97.3	COCA-CN
DO222706	Male	55	III	NA	T3N2M0	NA	NA	Chinese	1	12.2	COCA-CN
DO222703	Male	74	II	NA	T4NOM0	NA	NA	Chinese	0	73	COCA-CN
DO222709	Male	63	III	NA	T3N1M0	NA	NA	Chinese	1	36.5	COCA-CN
DO222718	Female	84	III	NA	T4N1M0	NA	NA	Chinese	0	73	COCA-CN
DO222715	Male	48	III	NA	T4N1M0	NA	NA	Chinese	0	73	COCA-CN
DO222729	Male	69	I	NA	T2N0M0	NA	NA	Chinese	1	12.2	COCA-CN
DO222723	Male	74	II	NA	T3N0M0	NA	NA	Chinese	1	36.5	COCA-CN
DO222737	Female	29	II	NA	T4N0M0	NA	NA	Chinese	1	36.5	COCA-CN
DO222733	Male	75	II	NA	T4N0M0	NA	NA	Chinese	0	60.8	COCA-CN
DO222864	Male	40	II	NA	T4N0M0	NA	NA	Chinese	0	48.7	COCA-CN
DO222860	Male	61	I	NA	T2N0M0	NA	NA	Chinese	0	73	COCA-CN
DO222869	Male	66	II	NA	T4N0M0	NA	NA	Chinese	1	24.3	COCA-CN
DO222866	Male	74	II	NA	T4N0M0	NA	NA	Chinese	0	97.3	COCA-CN
DO222874	Male	51	III	NA	T4N1M0	NA	NA	Chinese	0	85.2	COCA-CN
DO222877	Male	61	II	NA	T4N0M0	NA	NA	Chinese	0	48.7	COCA-CN
DO222884	Male	58	III	NA	T4N1M0	NA	NA	Chinese	0	73	COCA-CN
DO222881	Female	81	II	NA	T4N0M0	NA	NA	Chinese	1	12.2	COCA-CN
DO222888	Male	53	III	NA	T4N1M0	NA	NA	Chinese	1	24.3	COCA-CN
DO222894	Male	74	II	NA	T4N0M0	NA	NA	Chinese	1	12.2	COCA-CN
DO222891	Male	38	I	NA	T2N0M0	NA	NA	Chinese	1	24.3	COCA-CN
DO52495	Female	78	I	NA	T2N0M0	NA	NA	Chinese	0	41.8	COCA-CN
DO52496	Male	60	I	NA	T2N0M0	NA	NA	Chinese	0	47.8	COCA-CN
DO52490	Male	29	I	NA	T2N0M0	NA	NA	Chinese	0	43.6	COCA-CN
DO52491	Male	60	II	NA	T3N0M0	NA	NA	Chinese	0	46.6	COCA-CN
DO52492	Female	56	II	NA	T3N0M0	NA	NA	Chinese	0	42.8	COCA-CN
DO52493	Female	64	III	NA	T3N2M0	NA	NA	Chinese	0	45.5	COCA-CN
DO52484	Male	39	IV	NA	T4N1M1	NA	NA	Chinese	1	18.8	COCA-CN
DO52485	Female	59	I	NA	T1N0M0	NA	NA	Chinese	0	48.8	COCA-CN
DO52486	Male	35	II	NA	T4N0M0	NA	NA	Chinese	0	41.2	COCA-CN
DO52487	Female	57	II	NA	T3N0M0	NA	NA	Chinese	0	11.7	COCA-CN
DO52488	Female	43	I	NA	T2N0M0	NA	NA	Chinese	0	42.5	COCA-CN
DO52481	Female	72	II	NA	T4N0M0	NA	NA	Chinese	0	39.9	COCA-CN
DO52482	Male	64	III	NA	T4N1M0	NA	NA	Chinese	0	38.8	COCA-CN
DO52483	Male	42	III	NA	T2N1M0	NA	NA	Chinese	0	29.9	COCA-CN
DO52473	Male	67	II	NA	T4N0M0	NA	NA	Chinese	0	45.4	COCA-CN
DO52474	Male	72	IV	NA	T3N1M1	NA	NA	Chinese	1	29.6	COCA-CN
DO222806	Female	58	III	NA	T4N1M0	NA	NA	Chinese	0	73	COCA-CN
DO52475	Male	49	II	NA	T4N0M0	NA	NA	Chinese	0	37.2	COCA-CN
DO222804	Female	88	II	NA	T4N0M0	NA	NA	Chinese	0	85.2	COCA-CN
DO52476	Male	38	III	NA	T4N1M0	NA	NA	Chinese	0	36.3	COCA-CN
DO52478	Male	57	III	NA	T4N1M0	NA	NA	Chinese	0	43.6	COCA-CN
DO52479	Male	53	III	NA	T4N1M0	NA	NA	Chinese	0	42.5	COCA-CN
DO222800	Female	63	II	NA	T3N0M0	NA	NA	Chinese	0	73	COCA-CN
DO222809	Male	70	II	NA	T4N0M0	NA	NA	Chinese	1	12.2	COCA-CN
DO52471	Male	63	I	NA	T2N0M0	NA	NA	Chinese	0	27.4	COCA-CN
DO222816	Male	82	III	NA	T4N1M0	NA	NA	Chinese	0	85.2	COCA-CN
DO52462	Female	60	III	NA	T1N1M0	NA	NA	Chinese	0	37.9	COCA-CN
DO52464	Male	50	II	NA	T3N0M0	NA	NA	Chinese	0	46.1	COCA-CN
DO52465	Male	69	I	NA	T2N0M0	NA	NA	Chinese	0	42	COCA-CN
DO52466	Male	61	I	NA	T2N0M0	NA	NA	Chinese	0	24.9	COCA-CN
DO222813	Female	52	II	NA	T3NOMO	NA	NA	Chinese	0	36.5	COCA-CN
DO52468	Male	56	II	NA	T3N0M0	NA	NA	Chinese	0	30.9	COCA-CN
DO52469	Female	46	III	NA	T4N1M0	NA	NA	Chinese	0	45.3	COCA-CN
DO52460	Female	50	III	NA	T2N1M0	NA	NA	Chinese	0	42.7	COCA-CN
DO52451	Male	59	I	NA	T2N0M0	NA	NA	Chinese	0	46.5	COCA-CN
DO52452	Male	75	II	NA	T4N0M0	NA	NA	Chinese	0	44.3	COCA-CN
DO52453	Female	38	I	NA	T1N0M0	NA	NA	Chinese	0	43.9	COCA-CN
DO222826	Male	34	III	NA	T4N2M0	NA	NA	Chinese	0	121.7	COCA-CN
DO52455	Female	54	IV	NA	T4N2M1	NA	NA	Chinese	0	45.6	COCA-CN
DO52456	Male	42	II	NA	T3N0M0	NA	NA	Chinese	0	17.6	COCA-CN
DO52457	Female	70	III	NA	T3N1M0	NA	NA	Chinese	0	37.5	COCA-CN
DO222822	Male	80	III	NA	T4N1M0	NA	NA	Chinese	1	36.5	COCA-CN
DO52458	Female	63	II	NA	T4N0M0	NA	NA	Chinese	0	40	COCA-CN
DO222829	Male	72	III	NA	T3N1M0	NA	NA	Chinese	0	73	COCA-CN
DO52450	Female	54	II	NA	T4N0M0	NA	NA	Chinese	0	18.2	COCA-CN
DO52448	Female	54	III	NA	T4N1M0	NA	NA	Chinese	0	36.1	COCA-CN
DO222839	Female	49	III	NA	T3N1M0	NA	NA	Chinese	0	85.2	COCA-CN
DO52441	Female	75	III	NA	T3N1M0	NA	NA	Chinese	0	20.8	COCA-CN
DO52443	Male	59	IV	NA	T3N0M1	NA	NA	Chinese	0	21.9	COCA-CN
DO52444	Male	48	I	NA	T2N0M0	NA	NA	Chinese	0	13	COCA-CN
DO222835	Female	63	I	NA	T2N0M0	NA	NA	Chinese	0	85.2	COCA-CN
DO52446	Female	74	III	NA	T2N1M0	NA	NA	Chinese	0	19.2	COCA-CN
DO222833	Male	72	III	NA	T3N1M0	NA	NA	Chinese	0	85.2	COCA-CN
DO52438	Male	42	II	NA	T3N0M0	NA	NA	Chinese	0	21.9	COCA-CN
DO222842	Female	79	III	NA	T4N1M0	NA	NA	Chinese	0	48.7	COCA-CN
DO52439	Male	63	III	NA	T4N1M0	NA	NA	Chinese	0	12.8	COCA-CN
DO222840	Male	79	II	NA	T4N0M0	NA	NA	Chinese	0	73	COCA-CN
DO222849	Female	81	III	NA	T4N1M0	NA	NA	Chinese	0	73	COCA-CN
DO52430	Male	26	I	NA	T1N0M0	NA	NA	Chinese	0	22.6	COCA-CN
DO52431	Female	62	II	NA	T3N0M0	NA	NA	Chinese	0	24.1	COCA-CN
DO52432	Female	77	IV	NA	T4N1M1	NA	NA	Chinese	0	25.3	COCA-CN
DO52434	Female	59	I	NA	T2N0M0	NA	NA	Chinese	0	16.8	COCA-CN
DO222846	Female	81	I	NA	T2N0M0	NA	NA	Chinese	0	73	COCA-CN
DO52436	Male	56	III	NA	T4N2M0	NA	NA	Chinese	0	23.5	COCA-CN
DO222853	Male	49	III	NA	T3N1M0	NA	NA	Chinese	0	73	COCA-CN
DO52429	Male	38	II	NA	T4N0M0	NA	NA	Chinese	0	16.8	COCA-CN
DO222856	Female	73	I	NA	T2N0M0	NA	NA	Chinese	0	85.2	COCA-CN
DO229010	Male	41	IV	NA	T4aN0M1	NA	NA	Chinese	0	9	COCA-CN
DO229013	Male	61	IV	NA	T4aN0M1	NA	NA	Chinese	0	10	COCA-CN
DO229016	Male	63	IV	NA	T3N0M1a	NA	NA	Chinese	0	13	COCA-CN
DO229003	Male	42	IV	NA	T4aN2aM1a	NA	NA	Chinese	0	13	COCA-CN
DO229005	Male	59	IV	NA	T4aN0M1a	NA	NA	Chinese	0	10	COCA-CN
TCGA-A6-6137	Male	55	III	NA	NA	MSS	NA	white	NA	NA	TCGA
TCGA-QG-A5YX	Female	61	II	NA	NA	NA	NA	black or african american	NA	NA	TCGA
TCGA-G4-6306	Male	71	NA	NA	NA	MSS	NA	white	NA	NA	TCGA
TCGA-AU-6004	Female	69	I	NA	NA	MSI-H	NA	white	NA	NA	TCGA
TCGA-AZ-4614	Female	71	IV	NA	NA	MSI-L	NA	white	NA	NA	TCGA
TCGA-AA-3693	Female	77	IV	NA	NA	MSS	NA	NA	NA	NA	TCGA
TCGA-AA-3977	Male	65	NA	NA	NA	MSS	NA	NA	NA	NA	TCGA
TCGA-CM-6161	Female	36	I	NA	NA	MSI-L	NA	white	NA	NA	TCGA
TCGA-AA-A02E	Female	82	IV	NA	NA	MSI-L	NA	NA	NA	NA	TCGA
TCGA-AA-3510	Male	70	II	NA	NA	MSS	NA	NA	NA	NA	TCGA
TCGA-AY-6386	Female	66	III	NA	NA	MSS	NA	black or african american	NA	NA	TCGA
TCGA-5M-AAT5	NA	NA	NA	NA	NA	NA	NA	NA	NA	NA	TCGA
TCGA-CK-5913	Female	58	II	NA	NA	MSI-H	NA	white	NA	NA	TCGA
TCGA-AA-3980	Female	89	I	NA	NA	MSS	NA	NA	NA	NA	TCGA
TCGA-CK-5916	Female	71	I	NA	NA	MSI-H	NA	white	NA	NA	TCGA
TCGA-D5-6541	Male	49	II	NA	NA	MSS	NA	white	NA	NA	TCGA
TCGA-A6-6649	Male	66	III	NA	NA	MSS	NA	white	NA	NA	TCGA
TCGA-A6-2678	Female	43	III	NA	NA	MSS	NA	white	NA	NA	TCGA
TCGA-D5-6926	Male	65	III	NA	NA	MSS	NA	white	NA	NA	TCGA
TCGA-G4-6626	Male	89	II	NA	NA	MSS	NA	white	NA	NA	TCGA
TCGA-AZ-4308	Female	47	III	NA	NA	MSS	NA	white	NA	NA	TCGA
TCGA-CA-5797	Male	56	II	NA	NA	MSS	NA	asian	NA	NA	TCGA
TCGA-DM-A28K	Male	75	II	NA	NA	MSS	NA	white	NA	NA	TCGA
TCGA-A6-6782	Male	82	II	NA	NA	MSS	NA	white	NA	NA	TCGA
TCGA-AA-3531	Female	75	II	NA	NA	MSI-L	NA	NA	NA	NA	TCGA
TCGA-CM-6676	Male	82	I	NA	NA	MSI-L	NA	white	NA	NA	TCGA
TCGA-AA-3675	Male	84	II	NA	NA	MSS	NA	NA	NA	NA	TCGA
TCGA-G4-6294	Male	75	IV	NA	NA	MSS	NA	white	NA	NA	TCGA
TCGA-AA-3858	Male	67	I	NA	NA	MSS	NA	NA	NA	NA	TCGA
TCGA-AA-3812	Female	82	II	NA	NA	MSS	NA	NA	NA	NA	TCGA
TCGA-AD-6963	Male	58	NA	NA	NA	MSS	NA	white	NA	NA	TCGA
TCGA-NH-A50T	Female	68	II	NA	NA	NA	NA	black or african american	NA	NA	TCGA
TCGA-A6-2684	Female	75	I	NA	NA	MSI-L	NA	white	NA	NA	TCGA
TCGA-F4-6808	Female	54	I	NA	NA	MSS	NA	white	NA	NA	TCGA
TCGA-CM-5868	Female	59	IV	NA	NA	MSS	NA	white	NA	NA	TCGA
TCGA-A6-6138	Male	61	I	NA	NA	MSS	NA	white	NA	NA	TCGA
TCGA-A6-5661	Female	80	II	NA	NA	MSI-H	NA	black or african american	NA	NA	TCGA
TCGA-A6-5665	Female	84	II	NA	NA	MSI-H	NA	white	NA	NA	TCGA
TCGA-A6-2686	Female	81	II	NA	NA	MSI-H	NA	white	NA	NA	TCGA
TCGA-AA-3833	Female	63	II	NA	NA	MSI-H	NA	NA	NA	NA	TCGA
TCGA-AA-3530	Male	80	I	NA	NA	MSS	NA	NA	NA	NA	TCGA
TCGA-D5-5538	Female	60	III	NA	NA	MSS	NA	white	NA	NA	TCGA
TCGA-A6-5660	Male	73	III	NA	NA	MSS	NA	black or african american	NA	NA	TCGA
TCGA-A6-6651	Female	55	III	NA	NA	MSS	NA	white	NA	NA	TCGA
TCGA-AA-3851	Male	74	II	NA	NA	MSS	NA	NA	NA	NA	TCGA
TCGA-DM-A1D0	Female	79	II	NA	NA	MSS	NA	white	NA	NA	TCGA
TCGA-F4-6855	Female	70	II	NA	NA	MSI-L	NA	white	NA	NA	TCGA
TCGA-AD-5900	Male	67	I	NA	NA	MSI-H	NA	white	NA	NA	TCGA
TCGA-AA-3837	Male	67	II	NA	NA	MSS	NA	NA	NA	NA	TCGA
TCGA-NH-A8F8	Male	79	IV	NA	NA	NA	NA	black or african american	NA	NA	TCGA
TCGA-AA-3971	Male	58	III	NA	NA	MSS	NA	NA	NA	NA	TCGA
TCGA-5M-AAT4	Male	74	IV	NA	NA	NA	NA	black or african american	NA	NA	TCGA
TCGA-D5-6932	Male	69	II	NA	NA	MSS	NA	white	NA	NA	TCGA
TCGA-AA-3850	Male	74	I	NA	NA	MSS	NA	NA	NA	NA	TCGA
TCGA-CM-5349	Female	68	II	NA	NA	MSS	NA	white	NA	NA	TCGA
TCGA-G4-6299	Male	69	III	NA	NA	MSS	NA	white	NA	NA	TCGA
TCGA-AA-3695	Female	63	IV	NA	NA	MSS	NA	NA	NA	NA	TCGA
TCGA-AA-3821	Female	81	I	NA	NA	MSI-H	NA	NA	NA	NA	TCGA
TCGA-F4-6854	Female	77	II	NA	NA	MSS	NA	white	NA	NA	TCGA
TCGA-A6-5666	Male	78	II	NA	NA	MSI-L	NA	white	NA	NA	TCGA
TCGA-G4-6303	Female	54	IV	NA	NA	MSI-L	NA	white	NA	NA	TCGA
TCGA-CA-6717	Male	57	II	NA	NA	MSS	NA	asian	NA	NA	TCGA
TCGA-AA-3527	Female	89	II	NA	NA	MSS	NA	NA	NA	NA	TCGA
TCGA-AM-5820	Female	59	IV	NA	NA	MSS	NA	white	NA	NA	TCGA
TCGA-CA-5254	Female	42	II	NA	NA	MSI-L	NA	asian	NA	NA	TCGA
TCGA-G4-6293	Female	49	III	NA	NA	MSI-L	NA	white	NA	NA	TCGA
TCGA-CM-6172	Female	70	III	NA	NA	MSS	NA	white	NA	NA	TCGA
TCGA-D5-6898	Female	51	I	NA	NA	MSS	NA	white	NA	NA	TCGA
TCGA-AA-3506	Male	77	I	NA	NA	MSS	NA	NA	NA	NA	TCGA
TCGA-D5-6930	Male	67	II	NA	NA	MSI-H	NA	white	NA	NA	TCGA
TCGA-A6-5667	Female	40	III	NA	NA	MSS	NA	white	NA	NA	TCGA
TCGA-F4-6461	Female	41	III	NA	NA	MSS	NA	white	NA	NA	TCGA
TCGA-F4-6460	Female	51	III	NA	NA	MSS	NA	white	NA	NA	TCGA
TCGA-AA-A03F	Female	90	III	NA	NA	MSS	NA	NA	NA	NA	TCGA
TCGA-AA-3712	Male	65	III	NA	NA	MSS	NA	NA	NA	NA	TCGA
TCGA-G4-6628	Male	78	I	NA	NA	MSI-H	NA	white	NA	NA	TCGA
TCGA-AY-6196	Male	47	III	NA	NA	MSI-L	NA	white	NA	NA	TCGA
TCGA-AA-3688	Male	80	IV	NA	NA	MSI-L	NA	NA	NA	NA	TCGA
TCGA-AA-3560	Female	72	III	NA	NA	MSS	NA	NA	NA	NA	TCGA
TCGA-CM-5341	Female	82	III	NA	NA	MSS	NA	white	NA	NA	TCGA
TCGA-CK-4951	Female	79	II	NA	NA	MSI-H	NA	white	NA	NA	TCGA
TCGA-AA-3548	Female	71	III	NA	NA	MSS	NA	NA	NA	NA	TCGA
TCGA-AA-A01X	Female	80	III	NA	NA	MSS	NA	NA	NA	NA	TCGA
TCGA-AA-3561	Male	72	II	NA	NA	MSS	NA	NA	NA	NA	TCGA
TCGA-DM-A28F	Male	73	III	NA	NA	MSS	NA	white	NA	NA	TCGA
TCGA-AY-4071	Female	63	I	NA	NA	MSS	NA	white	NA	NA	TCGA
TCGA-AA-3655	Male	68	II	NA	NA	MSS	NA	NA	NA	NA	TCGA
TCGA-D5-5540	Male	73	II	NA	NA	MSI-L	NA	white	NA	NA	TCGA
TCGA-AA-3866	Female	78	I	NA	NA	MSI-L	NA	NA	NA	NA	TCGA
TCGA-AA-3524	Male	85	II	NA	NA	MSS	NA	NA	NA	NA	TCGA
TCGA-AA-3877	Female	83	I	NA	NA	MSI-H	NA	NA	NA	NA	TCGA
TCGA-AA-3986	Male	73	I	NA	NA	MSS	NA	NA	NA	NA	TCGA
TCGA-NH-A6GC	Female	66	IV	NA	NA	NA	NA	black or african american	NA	NA	TCGA
TCGA-AA-A010	Female	46	II	NA	NA	MSI-L	NA	NA	NA	NA	TCGA
TCGA-A6-2675	Male	78	II	NA	NA	MSS	NA	white	NA	NA	TCGA
TCGA-AA-3519	Male	63	III	NA	NA	MSS	NA	NA	NA	NA	TCGA
TCGA-AA-3502	Male	73	I	NA	NA	MSI-L	NA	NA	NA	NA	TCGA
TCGA-AA-A01P	Female	80	III	NA	NA	MSI-H	NA	NA	NA	NA	TCGA
TCGA-AD-6888	Male	73	III	NA	NA	MSS	NA	white	NA	NA	TCGA
TCGA-DM-A288	Male	68	III	NA	NA	MSS	NA	white	NA	NA	TCGA
TCGA-AY-5543	Female	65	IV	NA	NA	MSS	NA	black or african american	NA	NA	TCGA
TCGA-AA-3976	Male	70	III	NA	NA	MSS	NA	NA	NA	NA	TCGA
TCGA-AZ-6605	Male	77	III	NA	NA	MSS	NA	white	NA	NA	TCGA
TCGA-DM-A1D4	Male	80	II	NA	NA	MSI-L	NA	white	NA	NA	TCGA
TCGA-QG-A5Z2	Male	61	I	NA	NA	NA	NA	black or african american	NA	NA	TCGA
TCGA-AA-A01S	Female	47	III	NA	NA	MSI-L	NA	NA	NA	NA	TCGA
TCGA-AA-3713	Male	68	IV	NA	NA	MSI-H	NA	NA	NA	NA	TCGA
TCGA-CM-6168	Female	84	II	NA	NA	MSI-L	NA	black or african american	NA	NA	TCGA
TCGA-CM-6166	Female	48	I	NA	NA	MSS	NA	white	NA	NA	TCGA
TCGA-A6-A567	Male	56	IV	NA	NA	NA	NA	black or african american	NA	NA	TCGA
TCGA-AZ-5403	Male	43	II	NA	NA	MSS	NA	white	NA	NA	TCGA
TCGA-DM-A28E	Female	72	II	NA	NA	MSS	NA	white	NA	NA	TCGA
TCGA-AA-3492	Female	89	II	NA	NA	MSI-H	NA	NA	NA	NA	TCGA
TCGA-A6-3809	Female	71	II	NA	NA	MSI-H	NA	white	NA	NA	TCGA
TCGA-D5-5539	Male	60	III	NA	NA	MSS	NA	white	NA	NA	TCGA
TCGA-4N-A93T	Male	67	III	NA	NA	NA	NA	black or african american	NA	NA	TCGA
TCGA-DM-A1D8	Female	50	NA	NA	NA	MSS	NA	white	NA	NA	TCGA
TCGA-AA-A01I	Male	76	I	NA	NA	MSS	NA	NA	NA	NA	TCGA
TCGA-AA-3973	Male	69	IV	NA	NA	MSI-L	NA	NA	NA	NA	TCGA
TCGA-A6-5656	Male	74	I	NA	NA	MSS	NA	white	NA	NA	TCGA
TCGA-AA-3848	Female	82	III	NA	NA	MSS	NA	NA	NA	NA	TCGA
TCGA-D5-6922	Male	76	III	NA	NA	MSS	NA	white	NA	NA	TCGA
TCGA-G4-6588	Female	58	II	NA	NA	MSI-H	NA	white	NA	NA	TCGA
TCGA-F4-6807	Female	51	III	NA	NA	MSS	NA	white	NA	NA	TCGA
TCGA-AA-3511	Male	64	II	NA	NA	MSS	NA	NA	NA	NA	TCGA
TCGA-D5-5541	Male	63	III	NA	NA	MSS	NA	white	NA	NA	TCGA
TCGA-A6-6780	Male	74	II	NA	NA	MSI-H	NA	white	NA	NA	TCGA
TCGA-CA-5256	Female	54	II	NA	NA	MSS	NA	asian	NA	NA	TCGA
TCGA-AA-3526	Male	57	I	NA	NA	MSI-L	NA	NA	NA	NA	TCGA
TCGA-AD-6889	Male	NA	II	NA	NA	MSI-H	NA	asian	NA	NA	TCGA
TCGA-CA-6716	Male	65	II	NA	NA	MSS	NA	asian	NA	NA	TCGA
TCGA-A6-4105	Male	79	II	NA	NA	MSS	NA	white	NA	NA	TCGA
TCGA-A6-5662	Male	46	IV	NA	NA	MSS	NA	white	NA	NA	TCGA
TCGA-AA-3856	Male	59	II	NA	NA	MSS	NA	NA	NA	NA	TCGA
TCGA-G4-6323	Male	50	I	NA	NA	MSS	NA	black or african american	NA	NA	TCGA
TCGA-F4-6703	Male	64	II	NA	NA	MSI-H	NA	white	NA	NA	TCGA
TCGA-AA-A01V	Male	59	I	NA	NA	MSS	NA	NA	NA	NA	TCGA
TCGA-CK-6746	Female	84	II	NA	NA	MSI-H	NA	white	NA	NA	TCGA
TCGA-D5-6927	Male	34	II	NA	NA	MSI-H	NA	white	NA	NA	TCGA
TCGA-G4-6627	Male	84	II	NA	NA	MSI-L	NA	white	NA	NA	TCGA
TCGA-AA-3819	Female	41	II	NA	NA	MSI-L	NA	NA	NA	NA	TCGA
TCGA-A6-6652	Male	59	IV	NA	NA	MSS	NA	black or african american	NA	NA	TCGA
TCGA-CM-5860	Male	44	II	NA	NA	MSS	NA	white	NA	NA	TCGA
TCGA-CM-5861	Female	63	II	NA	NA	MSI-H	NA	white	NA	NA	TCGA
TCGA-AA-A01R	Male	47	III	NA	NA	MSI-H	NA	NA	NA	NA	TCGA
TCGA-CM-6677	Female	75	II	NA	NA	MSS	NA	white	NA	NA	TCGA
TCGA-AZ-6598	Female	77	II	NA	NA	MSI-H	NA	white	NA	NA	TCGA
TCGA-3L-AA1B	Female	61	I	NA	NA	NA	NA	black or african american	NA	NA	TCGA
TCGA-A6-5659	Male	82	I	NA	NA	MSS	NA	white	NA	NA	TCGA
TCGA-DM-A285	Female	71	IV	NA	NA	MSS	NA	white	NA	NA	TCGA
TCGA-AA-3975	Male	80	I	NA	NA	MSS	NA	NA	NA	NA	TCGA
TCGA-AA-3532	Male	63	II	NA	NA	MSS	NA	NA	NA	NA	TCGA
TCGA-AA-3696	Female	75	IV	NA	NA	MSS	NA	NA	NA	NA	TCGA
TCGA-DM-A28A	Male	78	III	NA	NA	MSS	NA	white	NA	NA	TCGA
TCGA-G4-6298	Male	90	III	NA	NA	MSI-L	NA	black or african american	NA	NA	TCGA
TCGA-AA-3681	Female	77	III	NA	NA	MSS	NA	NA	NA	NA	TCGA
TCGA-D5-6532	Male	61	II	NA	NA	MSI-L	NA	white	NA	NA	TCGA
TCGA-AY-A69D	Female	55	II	NA	NA	NA	NA	black or african american	NA	NA	TCGA
TCGA-AA-3538	Female	54	I	NA	NA	MSS	NA	NA	NA	NA	TCGA
TCGA-AZ-4323	Male	37	IV	NA	NA	MSI-L	NA	white	NA	NA	TCGA
TCGA-AA-3678	Female	60	III	NA	NA	MSS	NA	NA	NA	NA	TCGA
TCGA-CK-5915	Male	63	I	NA	NA	MSS	NA	white	NA	NA	TCGA
TCGA-F4-6704	Male	60	III	NA	NA	MSS	NA	american indian or alaska native	NA	NA	TCGA
TCGA-AY-A8YK	Male	44	IV	NA	NA	NA	NA	black or african american	NA	NA	TCGA
TCGA-D5-6529	Male	69	II	NA	NA	MSI-L	NA	white	NA	NA	TCGA
TCGA-QG-A5Z1	Male	71	III	NA	NA	NA	NA	black or african american	NA	NA	TCGA
TCGA-CA-6719	Male	77	II	NA	NA	MSI-L	NA	asian	NA	NA	TCGA
TCGA-CK-5912	Male	81	I	NA	NA	MSS	NA	white	NA	NA	TCGA
TCGA-CM-4746	Male	61	I	NA	NA	MSI-H	NA	black or african american	NA	NA	TCGA
TCGA-AD-6548	Female	81	I	NA	NA	MSI-L	NA	white	NA	NA	TCGA
TCGA-AA-3952	Male	68	III	NA	NA	MSS	NA	NA	NA	NA	TCGA
TCGA-AA-3811	Female	84	III	NA	NA	MSI-H	NA	NA	NA	NA	TCGA
TCGA-AY-A54L	Female	74	I	NA	NA	NA	NA	black or african american	NA	NA	TCGA
TCGA-A6-2677	Female	68	III	NA	NA	MSS	NA	white	NA	NA	TCGA
TCGA-AA-3846	Female	74	II	NA	NA	MSS	NA	NA	NA	NA	TCGA
TCGA-AA-3814	Female	85	II	NA	NA	MSS	NA	NA	NA	NA	TCGA
TCGA-AA-3680	Female	67	IV	NA	NA	MSI-L	NA	NA	NA	NA	TCGA
TCGA-AA-3663	Male	42	II	NA	NA	MSI-H	NA	NA	NA	NA	TCGA
TCGA-CK-4950	Female	68	III	NA	NA	MSS	NA	black or african american	NA	NA	TCGA
TCGA-G4-6320	Male	73	III	NA	NA	MSI-H	NA	white	NA	NA	TCGA
TCGA-AA-3984	Female	61	II	NA	NA	MSS	NA	NA	NA	NA	TCGA
TCGA-DM-A1DA	Female	71	III	NA	NA	MSI-L	NA	white	NA	NA	TCGA
TCGA-CM-6165	Male	74	II	NA	NA	MSS	NA	white	NA	NA	TCGA
TCGA-DM-A28M	Male	63	II	NA	NA	MSS	NA	white	NA	NA	TCGA
TCGA-AA-3517	Male	60	II	NA	NA	MSI-L	NA	NA	NA	NA	TCGA
TCGA-A6-5657	Male	65	III	NA	NA	MSS	NA	black or african american	NA	NA	TCGA
TCGA-D5-6920	Female	77	II	NA	NA	MSS	NA	white	NA	NA	TCGA
TCGA-AA-3685	Male	69	II	NA	NA	MSS	NA	NA	NA	NA	TCGA
TCGA-AY-6197	Male	60	II	NA	NA	MSI-H	NA	white	NA	NA	TCGA
TCGA-CM-6164	Female	46	II	NA	NA	MSS	NA	white	NA	NA	TCGA
TCGA-AY-4070	Female	50	III	NA	NA	MSS	NA	black or african american	NA	NA	TCGA
TCGA-AA-A02F	Female	68	IV	NA	NA	MSS	NA	NA	NA	NA	TCGA
TCGA-A6-A565	Female	34	III	NA	NA	NA	NA	black or african american	NA	NA	TCGA
TCGA-AA-3514	Female	81	I	NA	NA	MSS	NA	NA	NA	NA	TCGA
TCGA-AZ-4315	Male	61	II	NA	NA	MSS	NA	white	NA	NA	TCGA
TCGA-AA-3534	Female	78	II	NA	NA	MSS	NA	NA	NA	NA	TCGA
TCGA-DM-A28C	Male	74	II	NA	NA	MSS	NA	white	NA	NA	TCGA
TCGA-AA-A01T	Female	63	III	NA	NA	MSS	NA	NA	NA	NA	TCGA
TCGA-A6-5664	Male	80	III	NA	NA	MSS	NA	black or african american	NA	NA	TCGA
TCGA-D5-6530	Male	53	I	NA	NA	MSI-H	NA	white	NA	NA	TCGA
TCGA-CA-6718	Male	46	II	NA	NA	MSS	NA	asian	NA	NA	TCGA
TCGA-AA-3660	Female	51	II	NA	NA	MSS	NA	NA	NA	NA	TCGA
TCGA-D5-6533	Female	68	NA	NA	NA	MSS	NA	white	NA	NA	TCGA
TCGA-AA-A02O	Male	82	II	NA	NA	MSS	NA	NA	NA	NA	TCGA
TCGA-AZ-4681	Female	79	II	NA	NA	MSS	NA	white	NA	NA	TCGA
TCGA-AA-3852	Male	88	II	NA	NA	MSI-L	NA	NA	NA	NA	TCGA
TCGA-DM-A1D7	Male	82	II	NA	NA	MSS	NA	white	NA	NA	TCGA
TCGA-A6-2683	Female	57	IV	NA	NA	MSI-L	NA	white	NA	NA	TCGA
TCGA-AU-3779	Female	80	II	NA	NA	MSS	NA	white	NA	NA	TCGA
TCGA-G4-6302	Female	90	II	NA	NA	MSI-H	NA	white	NA	NA	TCGA
TCGA-G4-6295	Female	70	II	NA	NA	MSI-L	NA	white	NA	NA	TCGA
TCGA-CM-6680	Female	78	III	NA	NA	MSS	NA	white	NA	NA	TCGA
TCGA-AZ-6599	Male	72	I	NA	NA	MSS	NA	white	NA	NA	TCGA
TCGA-CM-6675	Male	35	IV	NA	NA	MSS	NA	black or african american	NA	NA	TCGA
TCGA-AA-3818	Female	78	II	NA	NA	MSS	NA	NA	NA	NA	TCGA
TCGA-AA-A02W	Female	73	I	NA	NA	MSI-L	NA	NA	NA	NA	TCGA
TCGA-CK-4947	Female	46	III	NA	NA	MSS	NA	white	NA	NA	TCGA
TCGA-A6-A56B	Male	57	III	NA	NA	NA	NA	black or african american	NA	NA	TCGA
TCGA-AA-3994	Male	69	III	NA	NA	MSS	NA	NA	NA	NA	TCGA
TCGA-CK-6747	Female	87	II	NA	NA	MSI-H	NA	white	NA	NA	TCGA
TCGA-G4-6586	Female	73	II	NA	NA	MSI-H	NA	white	NA	NA	TCGA
TCGA-DM-A0X9	Female	71	II	NA	NA	MSS	NA	white	NA	NA	TCGA
TCGA-AA-A02R	Female	84	II	NA	NA	MSI-H	NA	NA	NA	NA	TCGA
TCGA-CM-6679	Male	58	II	NA	NA	MSS	NA	white	NA	NA	TCGA
TCGA-A6-A566	Female	55	III	NA	NA	NA	NA	black or african american	NA	NA	TCGA
TCGA-CA-6715	Male	63	III	NA	NA	MSS	NA	asian	NA	NA	TCGA
TCGA-G4-6311	Male	80	III	NA	NA	MSS	NA	white	NA	NA	TCGA
TCGA-AA-A022	Female	88	II	NA	NA	MSI-H	NA	NA	NA	NA	TCGA
TCGA-AA-3854	Female	71	I	NA	NA	MSI-L	NA	NA	NA	NA	TCGA
TCGA-CK-6751	Female	88	I	NA	NA	MSS	NA	white	NA	NA	TCGA
TCGA-AA-3956	Male	65	II	NA	NA	MSS	NA	NA	NA	NA	TCGA
TCGA-A6-2681	Female	73	II	NA	NA	MSS	NA	white	NA	NA	TCGA
TCGA-AA-3841	Male	66	II	NA	NA	MSS	NA	NA	NA	NA	TCGA
TCGA-CK-6748	Female	45	IV	NA	NA	MSS	NA	white	NA	NA	TCGA
TCGA-CM-4752	Male	58	II	NA	NA	MSS	NA	black or african american	NA	NA	TCGA
TCGA-WS-AB45	Female	NA	II	NA	NA	NA	NA	black or african american	NA	NA	TCGA
TCGA-AD-6895	Male	84	III	NA	NA	MSI-H	NA	white	NA	NA	TCGA
TCGA-AA-3844	Female	78	III	NA	NA	MSS	NA	NA	NA	NA	TCGA
TCGA-A6-3808	Male	73	II	NA	NA	MSI-L	NA	white	NA	NA	TCGA
TCGA-AA-3842	Male	51	III	NA	NA	MSS	NA	NA	NA	NA	TCGA
TCGA-CM-6163	Male	74	I	NA	NA	MSS	NA	white	NA	NA	TCGA
TCGA-DM-A1HB	Male	75	III	NA	NA	MSI-H	NA	white	NA	NA	TCGA
TCGA-AA-A01C	Male	75	III	NA	NA	MSS	NA	NA	NA	NA	TCGA
TCGA-T9-A92H	Male	82	II	NA	NA	NA	NA	black or african american	NA	NA	TCGA
TCGA-A6-6654	Female	65	III	NA	NA	MSS	NA	white	NA	NA	TCGA
TCGA-A6-3807	Female	53	III	NA	NA	MSS	NA	white	NA	NA	TCGA
TCGA-NH-A6GA	Male	58	III	NA	NA	NA	NA	black or african american	NA	NA	TCGA
TCGA-SS-A7HO	Female	44	II	NA	NA	NA	NA	black or african american	NA	NA	TCGA
TCGA-CM-6169	Male	67	II	NA	NA	MSS	NA	black or african american	NA	NA	TCGA
TCGA-CK-4952	Female	48	III	NA	NA	MSS	NA	white	NA	NA	TCGA
TCGA-AA-3875	Female	78	I	NA	NA	MSS	NA	NA	NA	NA	TCGA
TCGA-CM-6674	Male	39	II	NA	NA	MSI-H	NA	white	NA	NA	TCGA
TCGA-CA-5255	Male	45	II	NA	NA	MSS	NA	asian	NA	NA	TCGA
TCGA-A6-2671	Male	85	IV	NA	NA	MSS	NA	white	NA	NA	TCGA
TCGA-G4-6304	Female	66	II	NA	NA	MSI-H	NA	white	NA	NA	TCGA
TCGA-G4-6307	Female	37	III	NA	NA	MSS	NA	white	NA	NA	TCGA
TCGA-DM-A1HA	Male	82	III	NA	NA	MSS	NA	white	NA	NA	TCGA
TCGA-AZ-6603	Female	77	NA	NA	NA	MSS	NA	white	NA	NA	TCGA
TCGA-CM-4747	Male	47	IV	NA	NA	MSI-L	NA	white	NA	NA	TCGA
TCGA-CK-5914	Male	81	III	NA	NA	MSS	NA	white	NA	NA	TCGA
TCGA-A6-2674	Male	71	IV	NA	NA	MSS	NA	white	NA	NA	TCGA
TCGA-AA-3982	Male	75	III	NA	NA	MSI-L	NA	NA	NA	NA	TCGA
TCGA-CM-5864	Male	60	I	NA	NA	MSS	NA	white	NA	NA	TCGA
TCGA-AA-3955	Male	38	III	NA	NA	MSS	NA	NA	NA	NA	TCGA
TCGA-D5-6931	Male	77	III	NA	NA	MSS	NA	white	NA	NA	TCGA
TCGA-CK-4948	Female	45	III	NA	NA	MSI-L	NA	white	NA	NA	TCGA
TCGA-AD-6964	Male	58	NA	NA	NA	MSI-H	NA	white	NA	NA	TCGA
TCGA-AA-3520	Female	86	II	NA	NA	MSI-L	NA	NA	NA	NA	TCGA
TCGA-RU-A8FL	Male	51	III	NA	NA	NA	NA	black or african american	NA	NA	TCGA
TCGA-AM-5821	Female	68	II	NA	NA	MSI-H	NA	white	NA	NA	TCGA
TCGA-AD-A5EJ	Female	74	II	NA	NA	NA	NA	black or african american	NA	NA	TCGA
TCGA-G4-6297	Female	55	IV	NA	NA	MSS	NA	white	NA	NA	TCGA
TCGA-AA-3673	Female	53	II	NA	NA	MSS	NA	NA	NA	NA	TCGA
TCGA-AA-3496	Female	83	II	NA	NA	MSI-L	NA	NA	NA	NA	TCGA
TCGA-NH-A8F7	Female	53	II	NA	NA	NA	NA	black or african american	NA	NA	TCGA
TCGA-D5-6929	Female	49	IV	NA	NA	MSI-L	NA	white	NA	NA	TCGA
TCGA-F4-6856	Male	45	I	NA	NA	MSI-H	NA	white	NA	NA	TCGA
TCGA-AZ-6607	Male	69	IV	NA	NA	MSS	NA	white	NA	NA	TCGA
TCGA-A6-6648	Male	56	IV	NA	NA	MSS	NA	white	NA	NA	TCGA
TCGA-AA-3947	Female	60	II	NA	NA	MSI-H	NA	NA	NA	NA	TCGA
TCGA-CA-5796	Female	52	II	NA	NA	MSS	NA	asian	NA	NA	TCGA
TCGA-DM-A280	Female	70	II	NA	NA	MSS	NA	white	NA	NA	TCGA
TCGA-A6-6653	Male	82	I	NA	NA	MSI-H	NA	white	NA	NA	TCGA
TCGA-AA-A02H	Female	74	IV	NA	NA	MSS	NA	NA	NA	NA	TCGA
TCGA-F4-6809	Female	52	IV	NA	NA	MSS	NA	white	NA	NA	TCGA
TCGA-G4-6321	Female	60	III	NA	NA	MSI-L	NA	white	NA	NA	TCGA
TCGA-AA-3544	Male	68	I	NA	NA	MSS	NA	NA	NA	NA	TCGA
TCGA-D5-6536	Male	73	II	NA	NA	MSS	NA	white	NA	NA	TCGA
TCGA-AD-6890	Male	65	NA	NA	NA	MSS	NA	white	NA	NA	TCGA
TCGA-AD-A5EK	Male	51	I	NA	NA	NA	NA	black or african american	NA	NA	TCGA
TCGA-AA-3855	Male	72	I	NA	NA	MSI-L	NA	NA	NA	NA	TCGA
TCGA-A6-6781	Male	43	III	NA	NA	MSI-H	NA	white	NA	NA	TCGA
TCGA-CM-5344	Female	39	III	NA	NA	MSS	NA	white	NA	NA	TCGA
TCGA-G4-6317	Female	51	III	NA	NA	MSI-L	NA	white	NA	NA	TCGA
TCGA-AA-3558	Male	70	I	NA	NA	MSS	NA	NA	NA	NA	TCGA
TCGA-DM-A0XD	Male	65	II	NA	NA	MSI-L	NA	white	NA	NA	TCGA
TCGA-4T-AA8H	Female	42	II	NA	NA	NA	NA	black or african american	NA	NA	TCGA
TCGA-AD-6899	Male	84	III	NA	NA	MSS	NA	white	NA	NA	TCGA
TCGA-DM-A1D6	Male	88	II	NA	NA	MSS	NA	white	NA	NA	TCGA
TCGA-AZ-5407	Female	51	I	NA	NA	MSS	NA	white	NA	NA	TCGA
TCGA-A6-3810	Male	62	II	NA	NA	MSS	NA	white	NA	NA	TCGA
TCGA-AD-6901	Male	78	NA	NA	NA	MSI-L	NA	white	NA	NA	TCGA
TCGA-DM-A0XF	Female	68	III	NA	NA	MSI-L	NA	white	NA	NA	TCGA
TCGA-CM-5348	Male	72	III	NA	NA	MSS	NA	white	NA	NA	TCGA
TCGA-AA-3679	Male	59	IV	NA	NA	MSS	NA	NA	NA	NA	TCGA
TCGA-NH-A50U	Male	42	IV	NA	NA	NA	NA	black or african american	NA	NA	TCGA
TCGA-CM-6170	Female	73	I	NA	NA	MSS	NA	white	NA	NA	TCGA
TCGA-AA-3521	Male	87	II	NA	NA	MSS	NA	NA	NA	NA	TCGA
TCGA-D5-6534	Female	62	II	NA	NA	MSS	NA	white	NA	NA	TCGA
TCGA-AA-A004	Male	76	II	NA	NA	MSI-L	NA	NA	NA	NA	TCGA
TCGA-D5-6537	Male	64	III	NA	NA	MSS	NA	white	NA	NA	TCGA
TCGA-CM-6162	Female	48	III	NA	NA	MSI-H	NA	white	NA	NA	TCGA
TCGA-AA-3489	Male	75	II	NA	NA	MSS	NA	NA	NA	NA	TCGA
TCGA-D5-5537	Male	83	II	NA	NA	MSS	NA	white	NA	NA	TCGA
TCGA-CM-4750	Female	34	III	NA	NA	MSI-L	NA	white	NA	NA	TCGA
TCGA-A6-6142	Female	56	IV	NA	NA	MSS	NA	white	NA	NA	TCGA
TCGA-F4-6806	Female	59	I	NA	NA	MSS	NA	white	NA	NA	TCGA
TCGA-F4-6569	Male	60	I	NA	NA	MSS	NA	white	NA	NA	TCGA
TCGA-NH-A50V	Male	69	III	NA	NA	NA	NA	black or african american	NA	NA	TCGA
TCGA-AA-3864	Male	71	II	NA	NA	MSI-H	NA	NA	NA	NA	TCGA
TCGA-QG-A5YV	Female	64	III	NA	NA	NA	NA	black or african american	NA	NA	TCGA
TCGA-AZ-6606	Male	81	IV	NA	NA	MSS	NA	white	NA	NA	TCGA
TCGA-CM-4743	Male	69	II	NA	NA	MSI-H	NA	white	NA	NA	TCGA
TCGA-AD-6965	Male	62	III	NA	NA	MSS	NA	white	NA	NA	TCGA
TCGA-CM-6167	Female	57	III	NA	NA	MSS	NA	black or african american	NA	NA	TCGA
TCGA-QG-A5YW	Female	55	III	NA	NA	NA	NA	black or african american	NA	NA	TCGA
TCGA-F4-6570	Female	78	II	NA	NA	MSI-H	NA	white	NA	NA	TCGA
TCGA-D5-6928	Male	80	II	NA	NA	MSI-H	NA	white	NA	NA	TCGA
TCGA-CM-6171	Female	77	I	NA	NA	MSI-H	NA	white	NA	NA	TCGA
TCGA-AA-3845	Female	86	II	NA	NA	MSI-H	NA	NA	NA	NA	TCGA
TCGA-AA-3966	Female	89	II	NA	NA	MSI-H	NA	NA	NA	NA	TCGA
TCGA-AA-3715	Male	77	II	NA	NA	MSI-H	NA	NA	NA	NA	TCGA
TCGA-NH-A6GB	Female	71	III	NA	NA	NA	NA	black or african american	NA	NA	TCGA
TCGA-DM-A28H	Male	50	III	NA	NA	MSI-L	NA	white	NA	NA	TCGA
TCGA-AZ-6600	Male	64	IV	NA	NA	MSS	NA	black or african american	NA	NA	TCGA
TCGA-AA-A017	Female	57	II	NA	NA	MSS	NA	NA	NA	NA	TCGA
TCGA-AA-3979	Male	84	II	NA	NA	MSS	NA	NA	NA	NA	TCGA
TCGA-AA-A00Z	Male	70	II	NA	NA	MSS	NA	NA	NA	NA	TCGA
TCGA-AA-3692	Female	47	IV	NA	NA	MSI-L	NA	NA	NA	NA	TCGA
TCGA-AA-3831	Male	66	II	NA	NA	MSS	NA	NA	NA	NA	TCGA
TCGA-AY-A71X	Female	54	I	NA	NA	NA	NA	black or african american	NA	NA	TCGA
TCGA-AA-A024	Male	81	II	NA	NA	MSI-L	NA	NA	NA	NA	TCGA
TCGA-AA-3989	Male	84	IV	NA	NA	MSS	NA	NA	NA	NA	TCGA
TCGA-QL-A97D	Female	84	I	NA	NA	NA	NA	black or african american	NA	NA	TCGA
TCGA-D5-7000	Female	79	I	NA	NA	MSS	NA	white	NA	NA	TCGA
TCGA-A6-4107	Female	57	III	NA	NA	MSS	NA	white	NA	NA	TCGA
TCGA-AA-A01Z	Male	68	II	NA	NA	MSS	NA	NA	NA	NA	TCGA
TCGA-AA-3667	Female	36	I	NA	NA	MSI-L	NA	NA	NA	NA	TCGA
TCGA-D5-6539	Female	45	NA	NA	NA	MSS	NA	white	NA	NA	TCGA
TCGA-G4-6315	Male	66	IV	NA	NA	MSS	NA	white	NA	NA	TCGA
TCGA-AA-3968	Female	55	I	NA	NA	MSS	NA	NA	NA	NA	TCGA
TCGA-F4-6459	Female	61	III	NA	NA	MSS	NA	white	NA	NA	TCGA
TCGA-AA-3664	Female	74	II	NA	NA	MSS	NA	NA	NA	NA	TCGA
TCGA-D5-6924	Male	68	II	NA	NA	MSS	NA	white	NA	NA	TCGA
TCGA-D5-6538	Female	79	III	NA	NA	MSI-L	NA	white	NA	NA	TCGA
TCGA-D5-6535	Female	80	III	NA	NA	MSS	NA	white	NA	NA	TCGA
TCGA-DM-A1D9	Female	67	II	NA	NA	MSS	NA	white	NA	NA	TCGA
TCGA-CM-4751	Male	62	III	NA	NA	MSS	NA	white	NA	NA	TCGA
TCGA-AA-A00N	Male	75	II	NA	NA	MSI-L	NA	NA	NA	NA	TCGA
TCGA-AZ-4615	Male	84	III	NA	NA	MSI-H	NA	white	NA	NA	TCGA
TCGA-AA-3529	Female	78	III	NA	NA	MSI-L	NA	NA	NA	NA	TCGA
TCGA-AA-3867	Male	74	IV	NA	NA	MSS	NA	NA	NA	NA	TCGA
TCGA-CM-6678	Female	63	IV	NA	NA	MSS	NA	white	NA	NA	TCGA
TCGA-DM-A1DB	Male	68	II	NA	NA	MSS	NA	white	NA	NA	TCGA
TCGA-G4-6309	Female	40	III	NA	NA	MSI-H	NA	black or african american	NA	NA	TCGA
TCGA-D5-6531	Male	75	II	NA	NA	MSS	NA	white	NA	NA	TCGA
TCGA-AZ-4682	Male	61	IV	NA	NA	MSS	NA	white	NA	NA	TCGA
TCGA-D5-6540	Male	66	I	NA	NA	MSI-H	NA	white	NA	NA	TCGA
TCGA-AA-3684	Female	65	IV	NA	NA	MSS	NA	NA	NA	NA	TCGA
TCGA-AA-3522	Male	67	II	NA	NA	MSS	NA	NA	NA	NA	TCGA
TCGA-AA-3949	Female	87	III	NA	NA	MSI-H	NA	NA	NA	NA	TCGA
TCGA-F4-6463	Male	51	II	NA	NA	MSS	NA	white	NA	NA	TCGA
TCGA-CM-4744	Male	69	I	NA	NA	MSS	NA	white	NA	NA	TCGA
TCGA-CM-5863	Female	60	III	NA	NA	MSS	NA	white	NA	NA	TCGA
TCGA-NH-A5IV	Female	90	II	NA	NA	NA	NA	black or african american	NA	NA	TCGA
TCGA-AA-3950	Female	79	II	NA	NA	MSI-H	NA	NA	NA	NA	TCGA
TCGA-CM-5862	Male	80	IV	NA	NA	MSS	NA	white	NA	NA	TCGA
TCGA-A6-2685	Female	48	II	NA	NA	MSS	NA	black or african american	NA	NA	TCGA
TCGA-AA-A03J	Female	65	I	NA	NA	MSS	NA	NA	NA	NA	TCGA
TCGA-AA-3549	Male	69	I	NA	NA	MSS	NA	NA	NA	NA	TCGA
TCGA-AZ-4616	Female	82	IV	NA	NA	MSI-L	NA	white	NA	NA	TCGA
TCGA-G4-6322	Male	65	III	NA	NA	MSI-L	NA	white	NA	NA	TCGA
TCGA-CM-4748	Male	53	III	NA	NA	MSS	NA	white	NA	NA	TCGA
TCGA-5M-AAT6	Female	40	IV	NA	NA	NA	NA	black or african american	NA	NA	TCGA
TCGA-AA-A02Y	Male	73	I	NA	NA	MSS	NA	NA	NA	NA	TCGA
TCGA-AA-3666	Male	68	III	NA	NA	MSS	NA	NA	NA	NA	TCGA
TCGA-5M-AATE	Male	76	II	NA	NA	NA	NA	black or african american	NA	NA	TCGA
TCGA-DM-A282	Female	60	II	NA	NA	MSS	NA	white	NA	NA	TCGA
TCGA-F4-6805	Female	58	II	NA	NA	MSS	NA	white	NA	NA	TCGA
TCGA-DM-A28G	Male	75	II	NA	NA	MSS	NA	white	NA	NA	TCGA
TCGA-5M-AATA	NA	NA	NA	NA	NA	NA	NA	NA	NA	NA	TCGA
TCGA-AF-2689	Female	41	IV	NA	NA	MSS	NA	white	NA	NA	TCGA
TCGA-DC-6154	Female	57	IV	NA	NA	MSI-H	NA	white	NA	NA	TCGA
TCGA-F5-6864	Female	74	III	NA	NA	MSI-L	NA	white	NA	NA	TCGA
TCGA-AF-2690	Female	76	III	NA	NA	MSS	NA	white	NA	NA	TCGA
TCGA-CI-6624	Female	53	I	NA	NA	MSS	NA	white	NA	NA	TCGA
TCGA-EI-6881	Male	60	III	NA	NA	MSS	NA	white	NA	NA	TCGA
TCGA-CI-6619	Male	41	IV	NA	NA	MSS	NA	white	NA	NA	TCGA
TCGA-AG-A011	Male	80	II	NA	NA	MSS	NA	NA	NA	NA	TCGA
TCGA-DC-6681	Female	70	IV	NA	NA	MSS	NA	white	NA	NA	TCGA
TCGA-DT-5265	Male	51	II	NA	NA	MSS	NA	asian	NA	NA	TCGA
TCGA-EI-6514	Female	59	II	NA	NA	MSS	NA	white	NA	NA	TCGA
TCGA-EI-6883	Male	63	II	NA	NA	MSS	NA	white	NA	NA	TCGA
TCGA-AG-A020	Female	57	III	NA	NA	MSS	NA	NA	NA	NA	TCGA
TCGA-AG-3574	Female	89	II	NA	NA	MSS	NA	NA	NA	NA	TCGA
TCGA-AH-6903	Male	46	III	NA	NA	MSS	NA	white	NA	NA	TCGA
TCGA-AG-A01N	Female	68	IV	NA	NA	MSS	NA	NA	NA	NA	TCGA
TCGA-DY-A1DC	Female	72	II	NA	NA	MSS	NA	white	NA	NA	TCGA
TCGA-AG-3592	Male	68	II	NA	NA	MSI-L	NA	NA	NA	NA	TCGA
TCGA-AG-3726	Female	63	I	NA	NA	MSS	NA	NA	NA	NA	TCGA
TCGA-DC-5337	Male	69	I	NA	NA	MSS	NA	white	NA	NA	TCGA
TCGA-EI-6512	Female	64	III	NA	NA	MSS	NA	white	NA	NA	TCGA
TCGA-DC-6682	Male	57	II	NA	NA	MSS	NA	white	NA	NA	TCGA
TCGA-F5-6810	Male	71	NA	NA	NA	MSS	NA	NA	NA	NA	TCGA
TCGA-AG-3599	Male	70	I	NA	NA	MSS	NA	NA	NA	NA	TCGA
TCGA-EI-7002	Male	58	IV	NA	NA	MSI-L	NA	white	NA	NA	TCGA
TCGA-DC-6160	Male	68	I	NA	NA	MSS	NA	white	NA	NA	TCGA
TCGA-AF-2693	Male	75	I	NA	NA	MSS	NA	white	NA	NA	TCGA
TCGA-DC-6158	Male	70	I	NA	NA	MSS	NA	white	NA	NA	TCGA
TCGA-AG-3581	Male	63	I	NA	NA	MSS	NA	NA	NA	NA	TCGA
TCGA-EI-6885	Female	57	IV	NA	NA	MSS	NA	white	NA	NA	TCGA
TCGA-AG-A026	Male	66	II	NA	NA	MSS	NA	NA	NA	NA	TCGA
TCGA-AG-3894	Male	65	II	NA	NA	MSS	NA	NA	NA	NA	TCGA
TCGA-EI-6510	Female	77	NA	NA	NA	MSI-L	NA	white	NA	NA	TCGA
TCGA-AG-4015	Female	85	II	NA	NA	MSS	NA	NA	NA	NA	TCGA
TCGA-F5-6814	Male	57	II	NA	NA	MSS	NA	white	NA	NA	TCGA
TCGA-AG-4022	Female	59	II	NA	NA	MSS	NA	NA	NA	NA	TCGA
TCGA-AG-A01L	Male	58	III	NA	NA	MSS	NA	NA	NA	NA	TCGA
TCGA-AG-A015	Female	64	I	NA	NA	MSS	NA	NA	NA	NA	TCGA
TCGA-G5-6641	Male	67	III	NA	NA	MSS	NA	white	NA	NA	TCGA
TCGA-F5-6571	Female	62	II	NA	NA	MSI-L	NA	white	NA	NA	TCGA
TCGA-CI-6621	Male	63	III	NA	NA	MSS	NA	white	NA	NA	TCGA
TCGA-AG-3901	Female	67	III	NA	NA	MSS	NA	NA	NA	NA	TCGA
TCGA-DC-6683	Male	43	III	NA	NA	MSS	NA	white	NA	NA	TCGA
TCGA-AG-3882	Female	66	I	NA	NA	MSS	NA	NA	NA	NA	TCGA
TCGA-AF-3911	Male	48	III	NA	NA	MSI-L	NA	white	NA	NA	TCGA
TCGA-AH-6897	Male	48	I	NA	NA	MSI-L	NA	white	NA	NA	TCGA
TCGA-EF-5830	Male	54	II	NA	NA	MSS	NA	white	NA	NA	TCGA
TCGA-AG-A032	Male	68	III	NA	NA	MSS	NA	NA	NA	NA	TCGA
TCGA-EI-6917	Male	33	III	NA	NA	MSS	NA	white	NA	NA	TCGA
TCGA-AG-3605	Female	85	IV	NA	NA	MSS	NA	NA	NA	NA	TCGA
TCGA-AG-3732	Female	78	I	NA	NA	MSS	NA	NA	NA	NA	TCGA
TCGA-EI-6513	Male	59	III	NA	NA	MSS	NA	white	NA	NA	TCGA
TCGA-AG-A01Y	Female	49	II	NA	NA	MSS	NA	NA	NA	NA	TCGA
TCGA-F5-6813	Male	70	III	NA	NA	MSS	NA	white	NA	NA	TCGA
TCGA-AG-3896	Female	85	I	NA	NA	MSS	NA	NA	NA	NA	TCGA
TCGA-CI-6623	Male	44	I	NA	NA	MSS	NA	white	NA	NA	TCGA
TCGA-AG-3602	Female	66	III	NA	NA	MSS	NA	NA	NA	NA	TCGA
TCGA-AH-6547	Female	79	NA	NA	NA	MSS	NA	white	NA	NA	TCGA
TCGA-AG-A016	Male	55	IV	NA	NA	MSS	NA	NA	NA	NA	TCGA
TCGA-F5-6702	Male	71	IV	NA	NA	MSS	NA	white	NA	NA	TCGA
TCGA-AG-4001	Female	74	II	NA	NA	MSI-L	NA	NA	NA	NA	TCGA
TCGA-EI-6508	Female	48	III	NA	NA	MSS	NA	white	NA	NA	TCGA
TCGA-AH-6644	Male	73	NA	NA	NA	MSI-L	NA	white	NA	NA	TCGA
TCGA-DY-A1H8	Female	77	III	NA	NA	MSS	NA	white	NA	NA	TCGA
TCGA-EI-6507	Male	60	II	NA	NA	MSI-H	NA	white	NA	NA	TCGA
TCGA-CL-5918	Female	90	II	NA	NA	MSS	NA	white	NA	NA	TCGA
TCGA-AG-3598	Male	69	II	NA	NA	MSS	NA	NA	NA	NA	TCGA
TCGA-AG-3892	Female	57	I	NA	NA	MSS	NA	NA	NA	NA	TCGA
TCGA-AG-4021	Female	84	IV	NA	NA	MSS	NA	NA	NA	NA	TCGA
TCGA-AF-2687	Male	57	III	NA	NA	MSS	NA	white	NA	NA	TCGA
TCGA-AF-2692	Female	54	II	NA	NA	MSS	NA	white	NA	NA	TCGA
TCGA-AG-3731	Male	65	IV	NA	NA	MSI-L	NA	NA	NA	NA	TCGA
TCGA-AG-3742	Female	85	I	NA	NA	MSS	NA	NA	NA	NA	TCGA
TCGA-AG-3725	Female	90	III	NA	NA	MSS	NA	NA	NA	NA	TCGA
TCGA-AG-3878	Male	64	I	NA	NA	MSS	NA	NA	NA	NA	TCGA
TCGA-AG-4008	Male	63	II	NA	NA	MSS	NA	NA	NA	NA	TCGA
TCGA-F5-6863	Female	71	III	NA	NA	MSI-L	NA	white	NA	NA	TCGA
TCGA-AG-A01W	Female	67	II	NA	NA	MSS	NA	NA	NA	NA	TCGA
TCGA-AG-3909	Female	69	III	NA	NA	MSS	NA	NA	NA	NA	TCGA
TCGA-F5-6861	Female	60	II	NA	NA	MSS	NA	white	NA	NA	TCGA
TCGA-CL-5917	Female	71	III	NA	NA	MSS	NA	white	NA	NA	TCGA
TCGA-DY-A1DG	Male	75	IV	NA	NA	MSS	NA	white	NA	NA	TCGA
TCGA-AG-A02N	Male	67	II	NA	NA	MSI-H	NA	NA	NA	NA	TCGA
TCGA-F5-6464	Female	77	III	NA	NA	MSS	NA	white	NA	NA	TCGA
TCGA-AG-3887	Male	68	II	NA	NA	MSS	NA	NA	NA	NA	TCGA
TCGA-AF-A56N	Female	47	II	NA	NA	NA	NA	black or african american	NA	NA	TCGA
TCGA-DY-A1DD	Female	77	III	NA	NA	MSI-L	NA	white	NA	NA	TCGA
TCGA-AF-2691	Female	48	I	NA	NA	MSS	NA	white	NA	NA	TCGA
TCGA-AH-6544	Male	60	NA	NA	NA	MSS	NA	white	NA	NA	TCGA
TCGA-AG-3580	Male	67	I	NA	NA	MSS	NA	NA	NA	NA	TCGA
TCGA-AG-3898	Male	61	II	NA	NA	MSS	NA	NA	NA	NA	TCGA
TCGA-AG-3583	Male	66	IV	NA	NA	MSI-L	NA	NA	NA	NA	TCGA
TCGA-AF-6136	Female	72	III	NA	NA	MSS	NA	white	NA	NA	TCGA
TCGA-AF-5654	Female	73	I	NA	NA	MSS	NA	white	NA	NA	TCGA
TCGA-AG-3575	Male	51	II	NA	NA	MSS	NA	NA	NA	NA	TCGA
TCGA-AF-4110	Male	77	IV	NA	NA	MSS	NA	white	NA	NA	TCGA
TCGA-AF-6672	Male	43	IV	NA	NA	MSS	NA	white	NA	NA	TCGA
TCGA-DC-6157	Male	48	I	NA	NA	MSS	NA	black or african american	NA	NA	TCGA
TCGA-DC-4745	Female	49	III	NA	NA	MSS	NA	white	NA	NA	TCGA
TCGA-EI-6509	Male	53	III	NA	NA	MSS	NA	white	NA	NA	TCGA
TCGA-AG-3881	Female	83	II	NA	NA	MSS	NA	NA	NA	NA	TCGA
TCGA-AG-3883	Male	69	I	NA	NA	MSS	NA	NA	NA	NA	TCGA
TCGA-EI-6511	Male	52	III	NA	NA	MSS	NA	white	NA	NA	TCGA
TCGA-DC-6155	Female	31	III	NA	NA	MSS	NA	white	NA	NA	TCGA
TCGA-AG-3893	Male	74	III	NA	NA	MSS	NA	NA	NA	NA	TCGA
TCGA-AG-A00Y	Male	68	II	NA	NA	MSS	NA	NA	NA	NA	TCGA
TCGA-DY-A0XA	Female	57	II	NA	NA	MSS	NA	white	NA	NA	TCGA
TCGA-AG-3890	Male	62	I	NA	NA	MSS	NA	NA	NA	NA	TCGA
TCGA-EI-6882	Male	59	II	NA	NA	MSI-H	NA	white	NA	NA	TCGA
TCGA-EI-6506	Female	78	II	NA	NA	MSS	NA	white	NA	NA	TCGA
TCGA-AG-3902	Male	61	II	NA	NA	MSS	NA	NA	NA	NA	TCGA
TCGA-AH-6643	Male	50	III	NA	NA	MSS	NA	white	NA	NA	TCGA
TCGA-CI-6622	Male	74	II	NA	NA	MSS	NA	white	NA	NA	TCGA
TCGA-AF-A56L	Female	48	III	NA	NA	NA	NA	black or african american	NA	NA	TCGA
TCGA-AG-3594	Male	77	II	NA	NA	MSS	NA	NA	NA	NA	TCGA
TCGA-AF-A56K	Male	56	II	NA	NA	NA	NA	black or african american	NA	NA	TCGA
TCGA-AG-A01J	Female	59	II	NA	NA	MSS	NA	NA	NA	NA	TCGA
TCGA-DC-4749	Male	57	I	NA	NA	MSS	NA	white	NA	NA	TCGA
TCGA-DY-A1DF	Female	73	III	NA	NA	MSI-L	NA	white	NA	NA	TCGA
TCGA-F5-6465	Female	64	II	NA	NA	MSS	NA	white	NA	NA	TCGA
TCGA-CI-6620	Female	41	IV	NA	NA	MSS	NA	white	NA	NA	TCGA
TCGA-EI-6884	Male	71	III	NA	NA	MSS	NA	white	NA	NA	TCGA
TCGA-AG-3584	Male	60	IV	NA	NA	MSS	NA	NA	NA	NA	TCGA
TCGA-EI-7004	Female	37	NA	NA	NA	MSS	NA	white	NA	NA	TCGA
TCGA-AG-A002	Male	35	I	NA	NA	MSS	NA	NA	NA	NA	TCGA
TCGA-AF-3400	Male	54	II	NA	NA	MSS	NA	white	NA	NA	TCGA
TCGA-F5-6811	Female	72	II	NA	NA	MSI-L	NA	white	NA	NA	TCGA
TCGA-AG-3591	Female	66	II	NA	NA	MSS	NA	NA	NA	NA	TCGA
TCGA-CL-4957	Female	79	NA	NA	NA	MSS	NA	NA	NA	NA	TCGA
TCGA-F5-6812	Male	67	II	NA	NA	MSS	NA	white	NA	NA	TCGA
TCGA-AG-3885	Female	71	III	NA	NA	MSS	NA	NA	NA	NA	TCGA
TCGA-AG-3727	Female	78	III	NA	NA	MSS	NA	NA	NA	NA	TCGA
TCGA-DC-5869	Female	62	III	NA	NA	MSS	NA	black or african american	NA	NA	TCGA
TCGA-AF-6655	Male	66	III	NA	NA	MSS	NA	white	NA	NA	TCGA
TCGA-AG-A02X	Male	77	I	NA	NA	MSS	NA	NA	NA	NA	TCGA
TCGA-AG-A008	Female	50	I	NA	NA	MSS	NA	NA	NA	NA	TCGA
TCGA-AG-A00C	Female	49	III	NA	NA	MSS	NA	NA	NA	NA	TCGA
