# Supplementary material for: Recurrent Neoantigens in Colorectal Cancer as Potential Immunotherapy Targets
Source: Biomed Res Int. 2020 Jul 17;2020:2861240. doi: 10.1155/2020/2861240 (PMC7383341; doi:10.1155/2020/2861240)
Supplement: Supplementary Materials — Figure S1: the landscape of 25 significantly mutated genes in all the CRC patients. Figure S2: ratio of base conversion and transversion in mutations. Figure S3: the landscape of 25 significantly mutated genes in MSI-H CRC patients. Figure S4: the landscape of 25 significantly mutated genes in MSS CRC patients. Figure S5: somatic interaction analysis among the significantly mutated genes found four genes mutually exclusive with TP53 in MSS samples. Figure S6: somatic interaction analysis in MSI-H samples. Table S1: the list of clinical information of samples in previous seven studies of CRC. Table S2: the list of high-frequency HLA genotypes in Chinese and TCGA. Table S3: the list of SNV derived neoantigens. Table S4: the list of indel-derived neoantigens. [file 2861240.f1.zip › Table S2.xlsx]

## Sheet: Chinese
HLA Allele	Allele number	Allele frequency
A*11:01	3970	0.1857
A*24:02	3363	0.1573
A*02:01	2947	0.1379
A*33:03	1717	0.0803
A*02:07	1568	0.0733
A*30:01	1426	0.0667
A*02:06	1213	0.0567
B*40:01	2051	0.0959
B*46:01	1673	0.0783
B*13:02	1520	0.0711
B*51:01	1197	0.056
B*15:01	1078	0.0504
B*58:01	1047	0.049
C*07:02	3092	0.1446
C*01:02	3014	0.141
C*06:02	2245	0.105
C*03:04	1902	0.089
C*08:01	1760	0.0823
C*03:03	1689	0.079
C*04:01	1286	0.0602
C*03:02	1109	0.0519

## Sheet: TCGA
HLA Allele	Allele numB*er	Allele frequency
A*02:01	3494	0.416051
A*01:01	2010	0.239343
A*03:01	1875	0.223267
A*24:02	1424	0.169564
A*11:01	1022	0.121696
A*26:01	536	0.0638247
A*32:01	510	0.0607287
A*68:01	493	0.0587045
A*29:02	459	0.0546559
A*23:01	456	0.0542986
A*31:01	424	0.0504882
B*07:02	1709	0.203501
B*08:01	1397	0.166349
B*44:02	1130	0.134556
B*35:01	928	0.110503
B*51:01	835	0.0994284
B*15:01	791	0.0941891
B*18:01	748	0.0890688
B*44:03	746	0.0888307
B*40:01	707	0.0841867
B*27:05	488	0.0581091
B*57:01	454	0.0540605
C*07:01	2183	0.259943
C*07:02	1966	0.234103
C*04:01	1887	0.224696
C*06:02	1362	0.162181
C*05:01	1116	0.132889
C*03:04	1070	0.127411
C*12:03	872	0.103834
C*03:03	728	0.0866873
C*01:02	669	0.0796618
C*02:02	638	0.0759705
C*16:01	563	0.0670398
C*08:02	554	0.0659681

## Sheet: Merged
HLA-A01:01
HLA-A02:01
HLA-A02:06
HLA-A02:07
HLA-A03:01
HLA-A11:01
HLA-A23:01
HLA-A24:02
HLA-A26:01
HLA-A29:02
HLA-A30:01
HLA-A31:01
HLA-A32:01
HLA-A33:03
HLA-A68:01
HLA-B07:02
HLA-B08:01
HLA-B13:02
HLA-B15:01
HLA-B18:01
HLA-B27:05
HLA-B35:01
HLA-B40:01
HLA-B44:02
HLA-B44:03
HLA-B46:01
HLA-B51:01
HLA-B57:01
HLA-B58:01
HLA-C01:02
HLA-C02:02
HLA-C03:02
HLA-C03:03
HLA-C03:04
HLA-C04:01
HLA-C05:01
HLA-C06:02
HLA-C07:01
HLA-C07:02
HLA-C08:01
HLA-C08:02
HLA-C12:03
HLA-C16:01
