# Supplementary material for: Recurrent Neoantigens in Colorectal Cancer as Potential Immunotherapy Targets
Source: Biomed Res Int. 2020 Jul 17;2020:2861240. doi: 10.1155/2020/2861240 (PMC7383341; doi:10.1155/2020/2861240)
Supplement: Supplementary Materials — Figure S1: the landscape of 25 significantly mutated genes in all the CRC patients. Figure S2: ratio of base conversion and transversion in mutations. Figure S3: the landscape of 25 significantly mutated genes in MSI-H CRC patients. Figure S4: the landscape of 25 significantly mutated genes in MSS CRC patients. Figure S5: somatic interaction analysis among the significantly mutated genes found four genes mutually exclusive with TP53 in MSS samples. Figure S6: somatic interaction analysis in MSI-H samples. Table S1: the list of clinical information of samples in previous seven studies of CRC. Table S2: the list of high-frequency HLA genotypes in Chinese and TCGA. Table S3: the list of SNV derived neoantigens. Table S4: the list of indel-derived neoantigens. [file 2861240.f1.zip › Table S3.xlsx]

## Sheet: Table S3
Chr	Location	Gene	AAchange	Peptide	Frequency	HLAtypes
chr12	25398284	KRAS	G12D	VVVGADGVGK	143	HLA-A11:01
chr12	25398284	KRAS	G12V	VVGAVGVGK	104	HLA-A11:01
chr3	178936091	PIK3CA	E545K	STRDPLSEITK	63	HLA-A03:01;HLA-A11:01
chr3	178936091	PIK3CA	E545K	ITKQEKDFLW	63	HLA-B57:01
chr3	178952085	PIK3CA	H1047R	ARHGGWTTK	45	HLA-B27:05
chr3	178916876	PIK3CA	R88Q	REEFFDETRQL	30	HLA-B40:01
chr2	70315174	PCBP1	L100Q	RPPVTQRLVV	28	HLA-B07:02
chr2	70315174	PCBP1	L100Q	SRPPVTQRL	28	HLA-C06:02;HLA-C07:01;HLA-C07:02
chr22	29091840	CHEK2	K373E	SEILGETSL	21	HLA-B18:01;HLA-B40:01
chr12	25398284	KRAS	G12A	VVVGAAGVGK	19	HLA-A11:01
chr3	178936094	PIK3CA	Q546K	KEKDFLWSHR	15	HLA-A31:01
chr19	49926533	PTH2	L22V	LLLLLLVVV	13	HLA-A02:01
chr1	115258747	NRAS	G12D	VVVGADGVGK	12	HLA-A11:01
chr3	178927980	PIK3CA	C420R	KEEHRPLAW	11	HLA-B44:03
chr12	56478854	ERBB3	V45M	RMVRGTQVY	10	HLA-B15:01
chr12	25380275	KRAS	Q61H	ILDTAGHEEY	10	HLA-A01:01
chr12	64812728	XPOT	T115A	FALLFVAEY	9	HLA-A29:02;HLA-B35:01;HLA-C12:03
chr12	64812728	XPOT	T115A	FVAEYLTKW	9	HLA-A26:01;HLA-B57:01
chr12	64812728	XPOT	T115A	AEYLTKWPKFF	9	HLA-B44:02
chr12	64812728	XPOT	T115A	AEYLTKWPKF	9	HLA-B44:03
chr13	20056687	TPTE2	S40R	KRMLERLSK	9	HLA-B27:05
chr13	20056687	TPTE2	S40R	SPISKRMLERL	9	HLA-B07:02
chr11	108117798	ATM	R337C	KYSSGFCNI	9	HLA-A23:01
chr13	20056687	TPTE2	S40R	RMLERLSKF	9	HLA-A23:01;HLA-A32:01
chr21	10916378	TPTE	S405L	FIIYLIPRY	8	HLA-A26:01;HLA-A29:02
chr8	59728228	TOX	S354L	SQPPQLINLK	8	HLA-A11:01
chr3	136287655	STAG1	A116T	TLLDLINFF	8	HLA-A29:02
chr11	31436427	DNAJC24	E61K	KFIKIDQAW	8	HLA-A23:01
chr21	10916378	TPTE	S405L	ILFIKHFIIYL	8	HLA-A02:01
chr3	136287655	STAG1	A116T	ITLLDLINF	8	HLA-B57:01
chr14	105246551	AKT1	E17K	RGKYIKTWR	8	HLA-A31:01
chr8	59728228	TOX	S354L	QLINLKPSV	8	HLA-A02:01
chr21	10916378	TPTE	S405L	IYLIPRYVR	8	HLA-A31:01
chr3	178916944	PIK3CA	K111E	EEILNREIGF	8	HLA-B44:02;HLA-B44:03
chr21	10916378	TPTE	S385L	FIKHFIIYL	8	HLA-A02:01;HLA-C03:03;HLA-C07:01
chr17	42818751	DBF4B	S254Y	KSFPEIYFL	8	HLA-B57:01
chr12	54812882	ITGA5	P34L	LLLLLPPPRV	8	HLA-A02:01
chr3	178936092	PIK3CA	E545A	ITAQEKDFLW	7	HLA-B57:01
chr15	78290635	TBC1D2B	R920Q	RQIRNQRAY	7	HLA-B15:01
chr3	108072520	HHLA2	A104V	IQNGNVSLF	7	HLA-B15:01
chr3	108072520	HHLA2	A104V	NEIQNGNVSLF	7	HLA-B44:02;HLA-B44:03
chr16	677527	RAB40C	G251S	GSSKGNSLK	7	HLA-A11:01
chr3	41266124	CTNNB1	T41A	ATAPSLSGK	7	HLA-A03:01;HLA-A11:01
chr2	69409751	ANTXR1	R438C	MCRPSSPRKW	7	HLA-B57:01
chr6	11185718	NEDD9	A728T	SLLNAIDTL	7	HLA-A02:01
chr16	15045638	NPIPA1	L270Q	TPSECQLTPL	7	HLA-B07:02
chr15	78290635	TBC1D2B	R920Q	IRNQRAYHL	7	HLA-C06:02;HLA-C07:01
chr3	41266124	CTNNB1	T41A	GATATAPSL	7	HLA-C03:04
chr18	73000406	TSHZ1	S970L	QIQEQQNVLK	7	HLA-A11:01
chr3	178938934	PIK3CA	E726K	KTQKVQMKF	7	HLA-A32:01;HLA-B57:01
chr21	31709701	KRTAP27-1	E96K	TTYSNSRPCK	7	HLA-A11:01
chr16	677527	RAB40C	G251S	SSKGNSLKR	7	HLA-A68:01
chr3	25668727	TOP2B	R651H	MERHHILF	7	HLA-B18:01
chr3	25668727	TOP2B	R651H	ERHHILFRY	7	HLA-C07:01
chr19	11943750	ZNF440	E587K	RTFKFMKGHK	7	HLA-A03:01
chr3	108072520	HHLA2	A104V	NEIQNGNVSL	7	HLA-B40:01
chr1	180243511	LHX4	A324T	HTPLLNGLDY	6	HLA-A29:02
chr6	30619243	C6orf136	R121Q	RDKDEHYQTY	6	HLA-B15:01
chr19	9523994	ZNF266	R536Q	SSFQNHERR	6	HLA-A68:01
chr6	73935080	KHDC1L	E18K	LPKNFHSPM	6	HLA-B07:02
chr2	70315174	PCBP1	L100P	SRPPVTPRL	6	HLA-C07:02
chr1	148012536	NBPF14	E475Q	SSFYALEQK	6	HLA-A11:01
chr6	119238765	MCM9	E289K	EFKDFWEYY	6	HLA-A29:02
chr1	180243511	LHX4	A324T	SSLPSHTPL	6	HLA-C03:04
chr3	178916890	PIK3CA	R93W	WLFQPFLKV	6	HLA-A02:01;HLA-A02:07
chr20	62839225	MYT1	E226K	EVVKVTTER	6	HLA-A33:03
chr8	19805714	LPL	E38K	DFIDIKSKF	6	HLA-A23:01;HLA-B18:01
chr22	27008142	CRYBB1	E65K	NYRLVVFKL	6	HLA-A24:02
chr20	60971440	CABLES2	P153L	SLRHKGLKK	6	HLA-A03:01
chr20	20278871	C20orf26	R1088Q	YFQIHINKY	6	HLA-A29:02
chr3	187443345	BCL6	R538Q	NLKTHTQI	6	HLA-B08:01
chr5	140175117	PCDHA2	E190K	KSLSLVLGK	6	HLA-A03:01;HLA-A11:01
chr17	7578205	TP53	S215N	FRHNVVVPY	6	HLA-B27:05;HLA-C07:01
chr8	19805714	LPL	E38K	DIKSKFALR	6	HLA-A68:01;HLA-A33:03
chr20	20278871	C20orf26	R1088Q	TYFQIHINK	6	HLA-A33:03
chr13	28834653	PAN3	A240T	QPKANTPSF	6	HLA-B07:02
chr21	47746420	PCNT	A62T	STLCGGGDICK	6	HLA-A11:01
chr8	99115125	HRSP12	R120Q	LPKGSQIEI	6	HLA-B51:01
chr16	78198170	WWOX	R167H	HILEEWKTKY	6	HLA-A29:02
chr16	20335551	GP2	S41L	YGNPIEASL	6	HLA-C03:03
chr6	119238765	MCM9	E289K	EFKDFWEYYK	6	HLA-A33:03
chr1	180243511	LHX4	A324T	SLPSHTPLL	6	HLA-A02:01;HLA-A02:07;HLA-C01:02
chr5	13920716	DNAH5	R224Q	SLKEKVNLQK	6	HLA-A03:01
chr5	140175117	PCDHA2	E190K	DELSKSLSL	6	HLA-B18:01
chrX	16870937	RBBP7	E318K	TAKVNCLSF	6	HLA-B15:01
chr5	176083806	TSPAN17	A138T	ITLLQVPLW	6	HLA-B57:01
chr6	30619243	C6orf136	R121Q	QTYDAYSTFY	6	HLA-A01:01
chrX	75004573	MAGEE2	T105M	FMRMKSQM	6	HLA-B08:01
chr2	70315174	PCBP1	L100P	TPRLVVPAT	6	HLA-B07:02
chr13	28834653	PAN3	A128T	MQPKANTPSF	6	HLA-B15:01
chr6	119238765	MCM9	E289K	KEFKDFWEYY	6	HLA-B18:01
chr1	148012536	NBPF14	E475Q	LEQKHVGF	6	HLA-B18:01
chr8	19805714	LPL	E38K	RRDFIDIKSK	6	HLA-B27:05
chr16	20335551	GP2	S41L	YGNPIEASLY	6	HLA-A29:02
chr1	45407190	EIF2B3	K148E	GEKKADGDSL	6	HLA-B40:01
chr5	176083806	TSPAN17	A249T	VFMGITLLQIF	6	HLA-A24:02
chr17	7578265	TP53	I195T	GLAPPQHLTRV	6	HLA-A02:01
chr20	60971440	CABLES2	P153L	GSLRHKGLKK	6	HLA-A11:01
chrX	16870937	RBBP7	E274K	LVDAHTAKV	6	HLA-A02:07
chr5	37196023	C5orf42	A298T	NYCKGGITFF	6	HLA-A24:02
chr6	12125382	HIVEP1	S1785L	VRPLEALSL	6	HLA-C06:02;HLA-C07:02
chr8	19805714	LPL	E38K	DIKSKFAL	6	HLA-B08:01
chr16	78198170	WWOX	R167H	AVSHILEEW	6	HLA-A32:01
chr18	48575159	SMAD4	A118V	KYCQYVFDL	6	HLA-C07:01;HLA-C07:02
chr12	6692411	CHD4	R1331I	KIIRKQVNY	6	HLA-A32:01;HLA-B15:01
chr8	124799557	FAM91A1	A379T	HTKRITFLF	6	HLA-B57:01
chr17	7578403	TP53	C176Y	RRYPHHERC	6	HLA-C07:01
chr20	60971440	CABLES2	P153L	HTSGSLRHK	6	HLA-A68:01
chr1	235969998	LYST	R813Q	IQSHSLKAF	6	HLA-B15:01
chr1	180243511	LHX4	A324T	TPLLNGLDY	6	HLA-B35:01
chr2	70315174	PCBP1	L100P	ASRPPVTPR	6	HLA-A11:01;HLA-A31:01;HLA-A33:03
chr6	119238765	MCM9	E289K	EEVQKEFKDF	6	HLA-B44:02;HLA-B44:03
chr3	41266137	CTNNB1	S45F	TTAPFLSGK	6	HLA-A11:01;HLA-A68:01
chr6	30619243	C6orf136	R68Q	DEHYQTYDAY	6	HLA-B18:01
chr2	70315174	PCBP1	L100P	TAASRPPVTPR	6	HLA-A68:01
chr5	37196023	C5orf42	A1250T	NYCKGGITF	6	HLA-A23:01
chr5	178460040	ZNF879	R364Q	SRLSRHHQI	5	HLA-B27:05
chr5	67591097	PIK3R1	N294D	RMDSIKPDL	5	HLA-A02:07
chr19	12637516	ZNF564	R469I	RTHEITHTG	5	HLA-A32:01
chr17	7578508	TP53	C141Y	KTYPVQLWV	5	HLA-C12:03
chr7	30540161	GGCT	S93Y	NYLDELFAW	5	HLA-A23:01;HLA-A24:02
chr12	6701583	CHD4	R968H	TELIVHVEL	5	HLA-B18:01;HLA-B40:01
chr1	202396302	PPP1R12B	R279Q	IQNKLGQTPF	5	HLA-B15:01
chr3	160149483	SMC4	S1056L	IEDNPIEEIL	5	HLA-B40:01
chr13	48941654	RB1	E322K	KRYKEIYLK	5	HLA-B27:05
chr6	71004213	COL9A1	R118Q	YSFLTTFQM	5	HLA-C12:03;HLA-C16:01
chr4	62910205	LPHN3	R1242Q	TVQKQSESSF	5	HLA-B15:01
chr14	58698938	ACTR10	R342Q	KTFQIHTPPAK	5	HLA-A03:01;HLA-A11:01
chr19	54660546	LENG1	R177H	RQHGGDEGSH	5	HLA-B15:01
chr11	118773227	BCL9L	R409W	KEQLEHREW	5	HLA-B44:02;HLA-B44:03
chr7	94539496	PPP1R9A	R24Q	AYQTEFQAL	5	HLA-A23:01;HLA-A24:02
chr7	30540161	GGCT	S93Y	NYLDEWRKKR	5	HLA-A33:03
chr7	150752441	CDK5	R168H	TLWYHPPDV	5	HLA-A02:01
chr19	19613204	GATAD2A	P522L	TPRGVLHTFSL	5	HLA-B07:02
chr1	112323370	KCND3	S438L	SLNAYLHSK	5	HLA-A03:01
chr1	24993386	SRRM1	R543L	SPAPPPRRL	5	HLA-B07:02;HLA-C07:02
chr10	89711900	PTEN	R173H	VTIPSQRHY	5	HLA-B15:01;HLA-B57:01;HLA-C12:03
chr2	86832111	RNF103	E305K	RYGNHTGKF	5	HLA-A23:01;HLA-A24:02
chr6	152688429	SYNE1	A3306V	DVIHMLDSY	5	HLA-A26:01
chr15	42052632	MGA	R2226W	RRWRGEMRDLF	5	HLA-B27:05
chr1	225599097	LBR	R377Q	QIGTFDLKY	5	HLA-A29:02
chr7	94539496	PPP1R9A	R24Q	HRNAYQTEF	5	HLA-C07:02
chr7	150752441	CDK5	R136H	WYHPPDVLF	5	HLA-A24:02;HLA-C07:02
chr17	7578508	TP53	C9Y	LAKTYPVQL	5	HLA-B08:01
chr5	33637760	ADAMTS12	R604W	SEAPTFWQM	5	HLA-B18:01;HLA-B40:01;HLA-B44:02
chr17	65050168	CACNG1	E96K	GESSEIFKF	5	HLA-B40:01;HLA-B44:02;HLA-B44:03
chr12	57861838	GLI1	R339Q	YTDPSSLQKH	5	HLA-A01:01
chr3	52386634	DNAH1	R980W	EVWRVKKQLK	5	HLA-A68:01
chrX	111090573	TRPC5	S490L	LSLLRLISL	5	HLA-B08:01
chr6	84234218	PRSS35	R353H	GSGVYLHLK	5	HLA-A11:01
chr13	48941654	RB1	E322K	RYKEIYLKNK	5	HLA-A31:01
chr20	16493483	KIF16B	R145Q	QTEVSYLEIY	5	HLA-A01:01
chr2	105885902	TGFBRAP1	A745T	LLNRHTTEF	5	HLA-B15:01
chr13	35770201	NBEA	E1710K	STLSSKVKK	5	HLA-A11:01
chr2	128627099	AMMECR1L	R218Q	IQIEFINEK	5	HLA-A11:01
chr4	62910205	LPHN3	R1183Q	RMWNDTVQK	5	HLA-A03:01
chr18	31311985	ASXL3	F311L	NELFAYAAQGW	5	HLA-B44:02
chr22	46656446	PKDREJ	S925L	WLNDQENTL	5	HLA-A02:01
chr4	141888889	RNF150	S67L	LVVFVSISF	5	HLA-B35:01
chr17	7578403	TP53	C176F	RRFPHHERC	5	HLA-C07:01
chr1	24993386	SRRM1	R582L	SPSPAPPPRRL	5	HLA-B07:02
chr13	48941654	RB1	E322K	KEIYLKNKDL	5	HLA-B40:01
chr2	21230633	APOB	S3036Y	KVIGTLKNY	5	HLA-A26:01
chr19	7521239	ARHGEF18	V365I	ILLTDILLL	5	HLA-A02:01
chr7	34874019	NPSR1	R235Q	MYGIVIQTI	5	HLA-A24:02
chr19	58232421	ZNF671	E345K	PYECSKCGKF	5	HLA-A23:01
chr19	12087920	ZNF763	S44L	LLDILQRKL	5	HLA-A02:07
chrX	111090573	TRPC5	S490L	FAISNILSL	5	HLA-B35:01;HLA-C03:03;HLA-C06:02;HLA-C12:03;HLA-C01:02;HLA-C02:02;HLA-C03:04;HLA-C16:01
chr16	12136879	SNX29	E125K	CALNKHSL	5	HLA-B08:01
chr7	30540161	GGCT	S93Y	YLDELFAWV	5	HLA-A02:01;HLA-A02:07
chr17	37879658	ERBB2	R678Q	RQQQKIRKY	5	HLA-B15:01
chr11	108117799	ATM	R337H	KYSSGFHNI	5	HLA-A23:01;HLA-A24:02
chr12	57861838	GLI1	R380Q	YTDPSSLQK	5	HLA-A11:01
chr8	121228689	COL14A1	R471Q	QINGYQIVY	5	HLA-B15:01;HLA-C07:02
chr7	4008918	SDK1	R526W	ASGSVWIPR	5	HLA-A11:01;HLA-A31:01;HLA-A68:01
chr7	30540161	GGCT	S93Y	KMNKSNLNY	5	HLA-A32:01;HLA-B15:01
chr5	33637760	ADAMTS12	R604W	TFWQMQCSEF	5	HLA-A23:01
chr12	57861838	GLI1	R339Q	KRYTDPSSLQK	5	HLA-B27:05
chr4	141888889	RNF150	S39L	YVSRTLVVF	5	HLA-C02:02
chr4	3319756	RGS12	R620Q	SIFGPHRNVQK	5	HLA-A11:01;HLA-A03:01
chr22	46658330	PKDREJ	S297L	LFIHIPNNL	5	HLA-A23:01
chr11	118773227	BCL9L	R409W	REWSLQTLR	5	HLA-A31:01
chr20	39832810	ZHX3	N249K	SQASASSAKK	5	HLA-A11:01
chr21	19167581	C21orf91	S224L	REELNLMTL	5	HLA-B40:01
chr19	11917796	ZNF491	R343Q	FRSAKYIQI	5	HLA-C06:02;HLA-C07:02
chr11	5411367	OR51M1	R247C	SQEEQCRAF	5	HLA-B15:01
chr1	151641067	SNX27	L369I	ILNDNDLAV	5	HLA-A02:01
chr1	220835216	MARK1	S662Y	RYLRFTWSM	5	HLA-A24:02
chr15	42052632	MGA	R2435W	RTHTANERRW	5	HLA-B57:01
chr19	7521239	ARHGEF18	V523I	LTDILLLLQ	5	HLA-A01:01
chr6	70423652	LMBRD1	R267H	LPARDKHAL	5	HLA-B35:01
chr6	152688429	SYNE1	A3306V	WMTDVIHML	5	HLA-A02:01;HLA-A02:07
chr1	237947421	RYR2	E4121K	QPFLGRIKI	5	HLA-B51:01
chrX	17743553	NHS	G422R	TVNRISRTR	5	HLA-A33:03
chr3	41277275	CTNNB1	R582W	LAWDVHNRI	5	HLA-B51:01
chr6	161152837	PLG	T500M	KRATTVTGM	5	HLA-B27:05
chr17	46247979	SKAP1	R290Q	RQKGVDYASY	5	HLA-B15:01
chr12	57861838	GLI1	R252Q	LQKHVKTVH	5	HLA-B15:01
chr1	76779647	ST6GALNAC3	R59Q	YRRPLQTHY	5	HLA-C07:02
chr10	89711900	PTEN	R173H	TIPSQRHYV	5	HLA-A02:07
chr19	44160757	PLAUR	E116K	VTYSRSRYLK	5	HLA-A11:01
chrX	53440234	SMC1A	R188H	DTQFNYHHK	5	HLA-A33:03
chr6	71004213	COL9A1	R118Q	TTFQMTGSTLK	5	HLA-A03:01;HLA-A68:01
chr19	7521239	ARHGEF18	V523I	LLTDILLLL	5	HLA-A02:01
chr20	39832810	ZHX3	N249K	QASASSAKK	5	HLA-A68:01
chr16	83251091	CDH13	A170T	TLDREVITV	5	HLA-A02:01;HLA-A02:07
chr8	139380195	FAM135B	S11L	FLVELHKFY	5	HLA-A29:02
chr14	95574728	DICER1	R790Q	LNFRRQKL	5	HLA-B08:01
chrX	111090573	TRPC5	S490L	ALFAISNILSL	5	HLA-A02:01
chr1	220835216	MARK1	S699Y	EEGKDSKPRY	5	HLA-B44:03
chr17	48264166	COL1A1	R1217W	KAHDGGRYYW	5	HLA-B57:01
chr14	106053635	IGHA2	P221L	FRPEVHLLL	5	HLA-C06:02;HLA-C07:02
chr20	16493483	KIF16B	R145Q	ASFQTEVSY	5	HLA-B15:01
chr3	21552505	ZNF385D	A96V	DSQAVAHYK	5	HLA-A68:01
chr3	160149483	SMC4	S998L	NPIEEILVL	5	HLA-B35:01
chr1	33123147	RBBP4	A60V	DAQFDVSHY	5	HLA-B35:01
chr8	48749969	PRKDC	R2521Q	LQLIIQNFW	5	HLA-B57:01
chr7	4008918	SDK1	R526W	VWIPRFMLL	5	HLA-A24:02;HLA-C03:03
chr17	3552187	CTNS	R63C	FCSKNITIL	5	HLA-C12:03
chr4	71232569	SMR3A	R88I	SPPPPYGPGI	5	HLA-B07:02
chr16	83251091	CDH13	A209T	REVITVYQLF	5	HLA-B44:03
chr4	141888889	RNF150	S67L	RTLVVFVSI	5	HLA-A32:01
chr19	11917796	ZNF491	R343Q	RSAKYIQIH	5	HLA-C07:01
chr15	42052632	MGA	R2226W	RTHTANERRWR	5	HLA-A31:01
chr19	19613204	GATAD2A	P176L	VLHTFSLSPK	5	HLA-A03:01
chr8	139380195	FAM135B	S11L	VEFLVELH	5	HLA-B18:01
chr3	52818318	ITIH1	T411M	GVMDRSQILK	5	HLA-A11:01
chr17	3552187	CTNS	R63C	ITFEITFCSK	5	HLA-A03:01;HLA-A11:01
chr12	25380276	KRAS	Q61L	ILDTAGLEEY	5	HLA-A01:01
chr16	12136879	SNX29	E125K	ALNKHSLER	5	HLA-A03:01
chr17	7577114	TP53	C275Y	GRNSFEVRVY	5	HLA-B27:05
chrX	53440234	SMC1A	R166H	TQFNYHHKK	5	HLA-A11:01
chr3	44612650	ZKSCAN7	R683I	SYSSSLMVHQI	5	HLA-A24:02
chr2	164466486	FIGN	S619L	MQLDTVLTL	5	HLA-A02:01;HLA-C03:03
chr17	37879658	ERBB2	R402Q	KRQQQKIRK	5	HLA-B27:05
chr13	23909298	SACS	R2906Q	VQSDWNNSL	5	HLA-C16:01
chr19	12087920	ZNF763	S44L	ALLDILQRKL	5	HLA-A02:01
chr2	86832111	RNF103	E305K	YRYGNHTGK	5	HLA-B27:05
chr17	7577568	TP53	C145Y	TTIHYNYMY	5	HLA-A29:02
chr14	106053635	IGHA2	P221L	LLLPPSEEL	5	HLA-A02:01;HLA-A02:07;HLA-C03:03
chr3	178936095	PIK3CA	Q546R	SEITEREKDF	5	HLA-B44:02
chr12	25398285	KRAS	G12R	VVVGARGVGK	5	HLA-A11:01
chr17	7578508	TP53	C141Y	LAKTYPVQLW	5	HLA-B57:01
chr8	139380195	FAM135B	S11L	FLVELHKFYNV	5	HLA-A02:07
chr16	83251091	CDH13	A209T	TLDREVITVY	5	HLA-A01:01
chr3	52386634	DNAH1	R980W	RAHEIANEVW	5	HLA-B57:01
chr16	58325032	PRSS54	V32I	SSTSCGIQK	5	HLA-A11:01
chr8	139380195	FAM135B	S11L	SEIQGTVEFL	5	HLA-B40:01
chr16	58325032	PRSS54	V32I	GIQKASVFY	5	HLA-B15:01
chr15	38614584	SPRED1	R96Q	RAFDRGIQR	5	HLA-A03:01;HLA-A11:01;HLA-A31:01
chrX	99662008	PCDH19	E530K	HEQTKAFKF	5	HLA-B44:02;HLA-B44:03
chr2	204801578	ICOS	R14H	FLFCLHIKV	5	HLA-A02:01
chr15	101031058	CERS3	E84D	TVLDNFFKH	5	HLA-A11:01
chr11	118773227	BCL9L	R409W	QLEHREWSL	5	HLA-B08:01
chr4	46067417	GABRG1	R169Q	RLLQIWNDGR	5	HLA-A31:01
chr17	11998898	MAP2K4	R134W	RIWSTVDEK	5	HLA-A03:01
chr12	133384816	GOLGA3	A280V	SVASVVSEI	5	HLA-A26:01
chr6	70423652	LMBRD1	R267H	HALKQFEER	5	HLA-A33:03
chr1	112323370	KCND3	S438L	GSLNAYLHSK	5	HLA-A11:01
chr19	12087920	ZNF763	S27L	DILQRKLYR	5	HLA-A33:03
chr7	4056840	SDK1	R820W	AGLPGEYQQW	5	HLA-B57:01
chr3	41277275	CTNNB1	R582W	HILAWDVHNR	5	HLA-A31:01
chr1	24993386	SRRM1	R579L	RLRTPTPPPR	5	HLA-A03:01;HLA-A31:01
chr4	141888889	RNF150	S208L	KYVSRTLVVF	5	HLA-A24:02
chr4	62910205	LPHN3	R1251Q	RRMWNDTVQK	5	HLA-B27:05
chr4	62910205	LPHN3	R1251Q	VQKQSESSF	5	HLA-B15:01
chr16	75563756	CHST5	T182M	MRQPFSLAR	5	HLA-B27:05
chr12	57861838	GLI1	R252Q	SLQKHVKTV	5	HLA-A02:01;HLA-A02:07
chr2	234580888	UGT1A8	R103Q	AQVQSIYSL	5	HLA-B15:01
chr20	39832810	ZHX3	N249K	KPHAANGPL	5	HLA-B07:02
chr22	46658330	PKDREJ	S297L	NLLQWGVYV	5	HLA-A02:01
chr10	89711900	PTEN	R173H	RHYVYYYSY	5	HLA-A32:01
chr3	124739746	HEG1	S381L	LLSPSAVEL	5	HLA-A02:01;HLA-C03:03
chr3	178936095	PIK3CA	Q546R	REKDFLWSHR	5	HLA-A31:01
