# Supplementary material for: Recurrent Neoantigens in Colorectal Cancer as Potential Immunotherapy Targets
Source: Biomed Res Int. 2020 Jul 17;2020:2861240. doi: 10.1155/2020/2861240 (PMC7383341; doi:10.1155/2020/2861240)
Supplement: Supplementary Materials — Figure S1: the landscape of 25 significantly mutated genes in all the CRC patients. Figure S2: ratio of base conversion and transversion in mutations. Figure S3: the landscape of 25 significantly mutated genes in MSI-H CRC patients. Figure S4: the landscape of 25 significantly mutated genes in MSS CRC patients. Figure S5: somatic interaction analysis among the significantly mutated genes found four genes mutually exclusive with TP53 in MSS samples. Figure S6: somatic interaction analysis in MSI-H samples. Table S1: the list of clinical information of samples in previous seven studies of CRC. Table S2: the list of high-frequency HLA genotypes in Chinese and TCGA. Table S3: the list of SNV derived neoantigens. Table S4: the list of indel-derived neoantigens. [file 2861240.f1.zip › Table S4.xls]

Chr	Location	Gene	AAchange	Peptide	Frequency	HLAtypes
chr2	203420130	BMPR2	N583Tfs*44	TPQDSRQVL	50	HLA-B07:02
chr10	890939	LARP4B	T163Hfs*47	VTCILYHRW	37	HLA-B57:01
chr10	890939	LARP4B	T163Hfs*47	VLKKHWNSAY	37	HLA-B15:01
chr10	890939	LARP4B	T163Hfs*47	RTLLVTCIL	37	HLA-A32:01
chr10	890939	LARP4B	T163Hfs*47	VLKKHWNSA	37	HLA-B08:01
chr10	890939	LARP4B	T163Hfs*47	SAYLGRTLL	37	HLA-C03:03
chr1	1290110	MXRA8	R301Gfs*107	HAEPPPGAL	31	HLA-B07:02;HLA-C03:03;HLA-C03:04
chr1	1290110	MXRA8	R301Gfs*107	AEPTSSSSW	31	HLA-B44:02
chr1	1290110	MXRA8	R301Gfs*107	GAAEATNTR	31	HLA-A68:01
chr1	1290110	MXRA8	R301Gfs*107	TSSSSWATCW	31	HLA-B57:01
chr1	1290110	MXRA8	R301Gfs*107	ATNTRTRSR	31	HLA-A11:01;HLA-A31:01
chr1	1290110	MXRA8	R301Gfs*107	SSSCYWSLSSW	31	HLA-B57:01
chr1	1290110	MXRA8	R301Gfs*107	HAEPPPGALR	31	HLA-A68:01
chr1	1290110	MXRA8	R301Gfs*107	RMLTWRSSL	31	HLA-A32:01
chr1	1290110	MXRA8	R301Gfs*107	TSSMSSSPR	31	HLA-A68:01
chr18	34205516	FHOD3	S336Vfs*138	GQRVFQWRR	29	HLA-A31:01
chr18	34205516	FHOD3	S336Vfs*138	VPKKRERM	29	HLA-B08:01
chr18	34205516	FHOD3	S336Vfs*138	QRVFQWRRR	29	HLA-B27:05
chr18	34205516	FHOD3	S336Vfs*138	RPRSHPQWV	29	HLA-B07:02
chr18	34205516	FHOD3	S336Vfs*138	HPVGPHQSL	29	HLA-B35:01;HLA-C03:03
chr18	34205516	FHOD3	S336Vfs*138	LLPRALPSL	29	HLA-A02:01
chr18	34205516	FHOD3	S336Vfs*138	SLLPVSSQL	29	HLA-A02:01
chr18	34205516	FHOD3	S336Vfs*138	EEGQRVFQW	29	HLA-B44:02;HLA-B44:03
chr18	34205516	FHOD3	S336Vfs*138	RARTARSAL	29	HLA-B07:02
chr18	34205516	FHOD3	S336Vfs*138	STKSHWQQR	29	HLA-A31:01;HLA-A68:01;HLA-A33:03
chr18	34205516	FHOD3	S336Vfs*138	RESRFWLAL	29	HLA-B40:01
chr18	34205516	FHOD3	S336Vfs*138	RRKRSSQSR	29	HLA-B27:05
chr18	34205516	FHOD3	S336Vfs*138	SQSRSPVPK	29	HLA-A11:01
chr15	45003781	B2M	L15Ffs*41	FRFTHVIQQR	28	HLA-B27:05
chr15	45003781	B2M	L15Ffs*41	LAVLALLSF	28	HLA-B35:01
chr15	45003781	B2M	L15Ffs*41	YPAFRFTHV	28	HLA-B07:02;HLA-B51:01
chr15	45003781	B2M	L15Ffs*41	SFWPGGYPAF	28	HLA-A23:01
chr15	45003781	B2M	L15Ffs*41	FWPGGYPAY	28	HLA-A29:02;HLA-C07:02
chr15	45003781	B2M	L15Ffs*41	RFTHVIQQR	28	HLA-A31:01
chr15	45003781	B2M	L15Ffs*41	FRFTHVIQQ	28	HLA-C06:02
chr15	45003781	B2M	L15Ffs*41	AVLALLSFW	28	HLA-B57:01
chr12	110019240	MVK	A141Rfs*18	SELPPGRAW	27	HLA-B44:02;HLA-B44:03
chr12	110019240	MVK	A141Rfs*18	APAPPTRCV	27	HLA-B07:02
chr3	168833257	MECOM	G614Efs*30	KEATSNQDL	26	HLA-B40:01
chr3	168833257	MECOM	G614Efs*30	CSMQDPLLSLW	26	HLA-B57:01
chr3	168833257	MECOM	G614Efs*30	SMQDPLLSL	26	HLA-A02:01;HLA-C03:03
chr22	20130522	ZDHHC8	T459Rfs*177	SVAPATLPCR	20	HLA-A11:01
chr22	20130522	ZDHHC8	T459Rfs*177	GPPRPTVAF	20	HLA-B07:02
chr22	20130522	ZDHHC8	T459Rfs*177	MTLPAPTACSR	20	HLA-A31:01
chr8	103289349	UBR5	E2121Kfs*28	RVQNQGHLL	20	HLA-A32:01
chr8	103289349	UBR5	E2121Kfs*28	VQNQGHLLM	20	HLA-B15:01
chr22	20130522	ZDHHC8	T459Rfs*177	ARLVATPAL	20	HLA-B27:05
chr22	20130522	ZDHHC8	T459Rfs*177	CAMAPETTL	20	HLA-C03:04
chr22	20130522	ZDHHC8	T459Rfs*177	TLWLGPASV	20	HLA-A02:01
chr22	20130522	ZDHHC8	T459Rfs*177	PPRPTVAFL	20	HLA-B07:02
chr22	20130522	ZDHHC8	T459Rfs*177	SATQASMTL	20	HLA-C03:03
chr22	20130522	ZDHHC8	T459Rfs*177	TTTCPGPSW	20	HLA-B57:01
chr6	158508009	SYNJ2	P1113Lfs*5	PPQPPQRPPL	19	HLA-B07:02
chr6	158508009	SYNJ2	P1113Lfs*5	RPPQPPQRPPL	19	HLA-B07:02
chr2	43452512	ZFP36L2	G144Afs*43	STAKSASSR	18	HLA-A68:01
chr2	43452512	ZFP36L2	G144Afs*43	APRSTPRAT	18	HLA-B07:02
chr2	43452512	ZFP36L2	G144Afs*43	AAAPRSTPR	18	HLA-A11:01
chr11	55653610	TRIM51	M144Cfs*15	EELLKKCSL	16	HLA-B40:01
chr8	113241029	CSMD3	F3640Lfs*61	LYLQDLDFIFI	16	HLA-A24:02
chr8	113241029	CSMD3	F3640Lfs*61	TQSQWKGRRY	16	HLA-B15:01
chr11	55653610	TRIM51	M144Cfs*15	SLYGKKLVKI	16	HLA-A02:01
chr8	113241029	CSMD3	F3640Lfs*61	YLQDLDFIFI	16	HLA-A02:07
chr8	113241029	CSMD3	F3640Lfs*61	SIQDVQFMK	16	HLA-A11:01
chr8	113241029	CSMD3	F3640Lfs*61	LYLQDLDFI	16	HLA-A24:02
chr8	113241029	CSMD3	F3640Lfs*61	ITMAKQLLK	16	HLA-A03:01;HLA-A11:01
chr10	111893350	ADD3	K701Rfs*8	KNKKRRKL	16	HLA-B08:01
chr11	55653610	TRIM51	M144Cfs*15	LYGKKLVKI	16	HLA-A23:01;HLA-A24:02
chr8	113241029	CSMD3	F3640Lfs*61	IFINKGLHL	16	HLA-A23:01
chr8	113241029	CSMD3	F3640Lfs*61	ILVPFLHLYL	16	HLA-A02:01
chr8	113241029	CSMD3	F3640Lfs*61	FLHLYLQDL	16	HLA-B08:01;HLA-C06:02
chr2	71191573	ATP6V1B1	I386Sfs*10	IYPPSTCSL	16	HLA-A24:02;HLA-C07:02
chr11	55653610	TRIM51	M144Cfs*15	ELLKKCSL	16	HLA-B08:01
chr11	55653610	TRIM51	M144Cfs*15	SLYGKKLVK	16	HLA-A03:01;HLA-A11:01
chr8	113241029	CSMD3	F3640Lfs*61	LYLQDLDFIF	16	HLA-A24:02
chr8	113241029	CSMD3	F3640Lfs*61	ILVPFLHLY	16	HLA-A29:02;HLA-B15:01;HLA-C12:03
chr8	113241029	CSMD3	F3640Lfs*61	GLHLKHSI	16	HLA-B08:01
chr10	102587324	PAX2	R403Gfs*37	APGAPPLPLL	15	HLA-B07:02
chr17	20108263	SPECC1	N303Tfs*63	AMLPKLLCR	15	HLA-A31:01
chr17	20108263	SPECC1	N303Tfs*63	GPCPPPVTPL	15	HLA-B07:02
chr12	49434492	KMT2D	P2354Lfs*30	FALAPTLTH	15	HLA-C03:03
chr12	49434492	KMT2D	P2354Lfs*30	LLQVTQTSF	15	HLA-B15:01
chr12	49434492	KMT2D	P2354Lfs*30	RLWHLLLQV	15	HLA-A02:01
chr20	30789952	PLAGL2	W11Gfs*15	FFTSVPPGF	15	HLA-A24:02;HLA-A29:02
chr17	20108263	SPECC1	N303Tfs*63	TPLRVQSVL	15	HLA-B07:02
chr22	46931227	CELSR1	G614Afs*54	TTASGWRRW	15	HLA-B57:01
chr12	49434492	KMT2D	P2354Lfs*30	LPRLWHLLL	15	HLA-B07:02
chr10	102587324	PAX2	R403Gfs*37	APGAPPLPL	15	HLA-B07:02
chr10	102587324	PAX2	R403Gfs*37	SAAPGAPPL	15	HLA-B07:02;HLA-C03:03;HLA-C12:03;HLA-C03:04
chr17	20108263	SPECC1	N303Tfs*63	QMLPTLSTL	15	HLA-A02:01
chr22	46931227	CELSR1	G614Afs*54	STTASGWRR	15	HLA-A68:01
chr20	30789952	PLAGL2	W11Gfs*15	TFFTSVPPGF	15	HLA-A23:01
chr22	46931227	CELSR1	G614Afs*54	RRWSTTASGW	15	HLA-B27:05
chr12	49434492	KMT2D	P2354Lfs*30	QEPPLPRLW	15	HLA-B44:02;HLA-B44:03
chr17	20108263	SPECC1	N303Tfs*63	LRVQSVLLL	15	HLA-B27:05;HLA-C06:02
chrX	105937256	RNF128	W11Gfs*4	NRSSFFGSL	15	HLA-C07:01;HLA-C07:02
chr20	30789952	PLAGL2	W11Gfs*15	KMQSRRRKW	15	HLA-A32:01
chr3	1371501	CNTN6	K418Sfs*63	RYIILPGQML	14	HLA-A24:02
chr5	36985083	NIPBL	K603Sfs*11	HPETPKKSL	14	HLA-B07:02
chr12	122242658	SETD1B	H8Tfs*27	TTTTSSPRR	14	HLA-A68:01
chr3	1371501	CNTN6	K418Sfs*63	SLLFKLVGI	14	HLA-A02:01
chr3	1371501	CNTN6	K418Sfs*63	KAKEYFSWR	14	HLA-A31:01
chr3	1371501	CNTN6	K418Sfs*63	MLFPGQLSL	14	HLA-A02:01;HLA-A02:07;HLA-C03:03;HLA-C12:03
chr3	1371501	CNTN6	K418Sfs*63	SPVKKSLL	14	HLA-B08:01
chr3	1371501	CNTN6	K418Sfs*63	MAASRYIIL	14	HLA-C03:03;HLA-C12:03
chr5	36985083	NIPBL	K603Sfs*11	TPKKSLIL	14	HLA-B08:01
chr5	36985083	NIPBL	K603Sfs*11	LILSFQRVK	14	HLA-A03:01
chr3	1371501	CNTN6	K418Sfs*63	SPVKKSLLF	14	HLA-B07:02
chr3	1371501	CNTN6	K418Sfs*63	SRYIILPGQM	14	HLA-B27:05
chr12	122242658	SETD1B	H8Tfs*27	RRSPALRAR	14	HLA-B27:05
chr3	1371501	CNTN6	K418Sfs*63	LPGQMLDHI	14	HLA-B51:01
chr5	36985083	NIPBL	K603Sfs*11	KSLILSFQR	14	HLA-A31:01
chr3	1371501	CNTN6	K418Sfs*63	MLFPGQLSLGK	14	HLA-A03:01
chr17	73491063	KIAA0195	S895Pfs*13	APATQAPCM	14	HLA-B07:02
chr17	76046980	TNRC6C	N615Mfs*45	TPRDLGTVA	12	HLA-B07:02
chr1	151318741	RFX5	P19Qfs*28	GRAPQVVLR	12	HLA-B27:05
chr22	18300932	MICAL3	R1499Gfs*106	SLLSPPERR	12	HLA-A31:01
chr16	28847350	ATXN2L	Q1002Kfs*50	RRLDFQEEPM	12	HLA-B27:05
chr1	151774033	LINGO4	P383Lfs*14	SPLPVLAPIM	12	HLA-B35:01
chr16	28847350	ATXN2L	Q1002Kfs*50	TPTSDTPKF	12	HLA-B35:01
chr16	28847350	ATXN2L	Q1002Kfs*50	SLRPRSVVI	12	HLA-B08:01
chr22	18300932	MICAL3	R1499Gfs*106	RLWRAWRRF	12	HLA-A32:01
chr22	18300932	MICAL3	R1499Gfs*106	RPRPAGRAP	12	HLA-B07:02
chr22	18300932	MICAL3	R1499Gfs*106	WRTPMTTRL	12	HLA-C07:02
chr16	28847350	ATXN2L	Q1002Kfs*50	AEATVAAARGL	12	HLA-B40:01
chr16	28847350	ATXN2L	Q1002Kfs*50	EEPMTGFYVGW	12	HLA-B44:03
chr9	138379043	PPP1R26	V898Sfs*56	RAQEHRAQL	12	HLA-B07:02
chr1	151774033	LINGO4	P383Lfs*14	FGMSPLPVL	12	HLA-C03:03
chr22	18300932	MICAL3	R1499Gfs*106	SLATRPWPR	12	HLA-A03:01
chr1	151318741	RFX5	P19Qfs*28	LGNLPPFFR	12	HLA-A31:01
chr16	28847350	ATXN2L	Q1002Kfs*50	FQEEPMTGFY	12	HLA-A29:02
chr16	28847350	ATXN2L	Q1002Kfs*50	VAAARGLLL	12	HLA-C03:03
chr22	18300932	MICAL3	R1499Gfs*106	RRFPLLMMW	12	HLA-C06:02;HLA-C07:01
chr16	28847350	ATXN2L	Q1002Kfs*50	DTPKVSSLAR	12	HLA-A68:01
chr16	28847350	ATXN2L	Q1002Kfs*50	LPHPHPTPT	12	HLA-B07:02
chr22	18300932	MICAL3	R1499Gfs*106	SRLWRAWRR	12	HLA-B27:05
chr1	169366580	CCDC181	K422Sfs*6	RLWLKKSTK	12	HLA-A03:01
chr9	138379043	PPP1R26	V898Sfs*56	EAQRAQEHR	12	HLA-A68:01
chr17	76046980	TNRC6C	N615Mfs*45	TVAGATAQIQR	12	HLA-A68:01
chr16	28847350	ATXN2L	Q1002Kfs*50	FASLRPRSV	12	HLA-C06:02;HLA-C12:03;HLA-C03:04
chr8	30703516	TEX15	A1007Lfs*12	HLKKLIEEF	11	HLA-B15:01
chrX	302052	PPP2R3B	T389Hfs*70	RPASSTGSA	11	HLA-B07:02
chr15	90809018	NGRN	V27Wfs*31	RRNGSCRRW	11	HLA-C07:01
chr17	4575894	PELP1	L798Cfs*14	HPQVPHHPL	11	HLA-B07:02;HLA-B35:01
chr14	75230947	YLPM1	P254Lfs*35	RVGPKTRVL	11	HLA-C07:01
chr8	30703516	TEX15	A1007Lfs*12	KLIEEFTHL	11	HLA-A02:01;HLA-A02:07
chr9	35043650	C9orf131	C344Afs*49	MPPPANPQL	11	HLA-B07:02;HLA-B35:01
chr14	75230947	YLPM1	P254Lfs*35	APPPPSAPL	11	HLA-B07:02
chrX	302052	PPP2R3B	T389Hfs*70	STGSAAWTW	11	HLA-A32:01;HLA-B57:01
chr19	19906351	ZNF506	G116Afs*5	NLQLKKAV	11	HLA-B08:01
chr9	35043650	C9orf131	C344Afs*49	RPLSLQCQSL	11	HLA-B07:02
chr9	35043650	C9orf131	C344Afs*49	KLALKEDLLYL	11	HLA-A02:01
chr15	90809018	NGRN	V27Wfs*31	RTPIPTGSRR	11	HLA-A31:01
chr9	35043650	C9orf131	C344Afs*49	ALKEDLLYL	11	HLA-A02:01
chr8	30703516	TEX15	A1007Lfs*12	EEFTHLCSL	11	HLA-B44:03
chr9	35043650	C9orf131	C344Afs*49	ERNLRPLSL	11	HLA-B08:01
chr5	72199545	TNPO1	C844Vfs*45	SETCSVRSF	10	HLA-B44:02;HLA-B44:03
chr5	72199545	TNPO1	C844Vfs*45	VIQDFIFFV	10	HLA-A02:01;HLA-A02:07
chr8	92352747	SLC26A7	K333Nfs*20	SNIQLMTTR	10	HLA-A68:01
chr8	92352747	SLC26A7	K333Nfs*20	QLMTTRWSV	10	HLA-A02:01
chr20	36627613	TTI1	L924Wfs*37	WEASVVTFF	10	HLA-B40:01;HLA-B44:02;HLA-B44:03
chr5	72199545	TNPO1	C844Vfs*45	DLKIKLAM	10	HLA-B08:01
chr14	94088050	UNC79	K1493Sfs*12	REESIPKKSY	10	HLA-B44:02;HLA-B44:03
chr11	62749334	SLC22A6	F259Lfs*27	SSSTPGSSL	10	HLA-C03:03
chr20	36627613	TTI1	L924Wfs*37	PWQCLEPSRF	10	HLA-A23:01
chr11	62749334	SLC22A6	F259Lfs*27	STPGSSLSR	10	HLA-A11:01;HLA-A68:01
chr8	90967512	NBN	R466Gfs*18	STKKGKGMKK	10	HLA-A11:01
chr5	72199545	TNPO1	C844Vfs*45	FVMPLHHGL	10	HLA-A02:01;HLA-C03:03;HLA-C03:04
chr20	36627613	TTI1	L924Wfs*37	VTFFAAGSAK	10	HLA-A11:01
chr20	36627613	TTI1	L924Wfs*37	VPWEASVVTF	10	HLA-B35:01
chr3	180666228	FXR1	N124Ifs*14	TVKKIPSL	10	HLA-B08:01
chr14	94088050	UNC79	K1493Sfs*12	ALSNKNLLI	10	HLA-A02:01
chr8	92352747	SLC26A7	K333Nfs*20	TRWSVPPVPL	10	HLA-B27:05
chr8	92352747	SLC26A7	K333Nfs*20	VPLHSSCI	10	HLA-B51:01
chr20	36627613	TTI1	L924Wfs*37	WEASVVTF	10	HLA-B18:01
chr11	62749334	SLC22A6	F259Lfs*27	APFLPSSST	10	HLA-B07:02
chr3	180666228	FXR1	N124Ifs*14	KIPSLNAQW	10	HLA-A32:01
chr14	94088050	UNC79	K1493Sfs*12	EESIPKKSY	10	HLA-B44:02;HLA-B44:03
chr5	72199545	TNPO1	C844Vfs*45	MPLHHGLTQKM	10	HLA-B35:01
chr8	90967512	NBN	R466Gfs*18	MKKIKKCL	10	HLA-B08:01
chr14	94088050	UNC79	K1493Sfs*12	IPKKSYAL	10	HLA-B08:01
chr2	219449364	RQCD1	L119Cfs*29	SAKHVPLSI	9	HLA-C12:03
chr1	36636626	MAP7D1	P36Hfs*20	SPTLPRTPL	9	HLA-B07:02
chr10	13151192	OPTN	H26Tfs*19	SESTGNGPPTW	9	HLA-B44:02;HLA-B44:03
chr2	43452464	ZFP36L2	R160Pfs*314	SYHRLLPLW	9	HLA-A24:02
chr19	1430254	DAZAP1	P257Rfs*78	GQHLWLSHR	9	HLA-A31:01
chr22	31485922	SMTN	S239Afs*118	RSPALRARW	9	HLA-B57:01
chr14	47530771	MDGA2	G334Dfs*22	GSHQILITK	9	HLA-A11:01
chr19	1430254	DAZAP1	P257Rfs*78	QPLPGQHLW	9	HLA-B57:01
chr19	1430254	DAZAP1	P257Rfs*78	ASLRATVPR	9	HLA-A11:01
chr21	33073336	SCAF4	P250Hfs*96	HSIKIWISF	9	HLA-B57:01
chr11	30033563	KCNA4	F221Lfs*21	APALMPSCI	9	HLA-B07:02
chr2	43452464	ZFP36L2	R160Pfs*314	LSYHRLLPL	9	HLA-C03:03
chr2	43452464	ZFP36L2	R160Pfs*314	RAVPHLSYH	9	HLA-C12:03
chr19	1430254	DAZAP1	P257Rfs*78	HRLRLRLPR	9	HLA-B27:05
chr19	1430254	DAZAP1	P257Rfs*78	FPLPRASL	9	HLA-B08:01
chr22	31485922	SMTN	S239Afs*118	STSFCLAPK	9	HLA-A11:01
chr2	43452464	ZFP36L2	R160Pfs*314	HAAAALLLF	9	HLA-B35:01
chr21	33073336	SCAF4	P250Hfs*96	HPLLPLLLL	9	HLA-B35:01
chr21	33073336	SCAF4	P250Hfs*96	SQKLWKNQR	9	HLA-A31:01
chr12	107937778	BTBD11	L453Cfs*53	KTPTWSLPK	9	HLA-A03:01;HLA-A11:01
chr11	30033563	KCNA4	F221Lfs*21	FLTGTAPAL	9	HLA-A02:01;HLA-C03:03
chr2	43452464	ZFP36L2	R160Pfs*314	RLLPLWAAL	9	HLA-A02:01
chr21	33073336	SCAF4	P250Hfs*96	KRIPLPSPR	9	HLA-B27:05
chr6	34839369	UHRF1BP1	I1333Sfs*20	SPSLWPWNM	9	HLA-B35:01
chr2	43452464	ZFP36L2	R160Pfs*314	LLLLRLLLF	9	HLA-A29:02
chr10	27702951	PTCHD3	R77Gfs*43	KPPNPRPSA	9	HLA-B07:02
chr21	33073336	SCAF4	P250Hfs*96	LLHPLLPLL	9	HLA-A02:01
chr2	43452464	ZFP36L2	R160Pfs*314	VPHLSYHRL	9	HLA-B07:02
chr9	125861042	RABGAP1	N930Tfs*15	VLSLVTISR	9	HLA-A03:01
chr9	125861042	RABGAP1	N930Tfs*15	KTVLSLVTI	9	HLA-A32:01
chr22	31485922	SMTN	S239Afs*118	SLQRSPALR	9	HLA-A31:01
chr22	31485922	SMTN	S239Afs*118	ARWSTSFCL	9	HLA-C07:01
chr10	13151192	OPTN	H26Tfs*19	QTWTRLPRR	9	HLA-A31:01
chr22	31485922	SMTN	S239Afs*118	HPRPPALSL	9	HLA-B07:02;HLA-B35:01
chr2	219449364	RQCD1	L119Cfs*29	LSISGSPAL	9	HLA-C03:03
chr9	125861042	RABGAP1	N930Tfs*15	TVLSLVTISR	9	HLA-A68:01
chr19	1430254	DAZAP1	P257Rfs*78	RQISLPLRGF	9	HLA-B15:01
chr1	149884981	SV2A	E138Rfs*39	NEKNWPNSM	9	HLA-B18:01
chr21	33073336	SCAF4	P250Hfs*96	HRHHLAFLEM	9	HLA-B27:05
chr19	1430254	DAZAP1	P257Rfs*78	ATVPRHSSV	9	HLA-C12:03
chr2	43452464	ZFP36L2	R160Pfs*314	RLLLFLGLR	9	HLA-A31:01
chr21	33073336	SCAF4	P250Hfs*96	HLNRKLHL	9	HLA-B08:01
chr2	43452464	ZFP36L2	R160Pfs*314	AVGPRQLPK	9	HLA-A03:01;HLA-A11:01
chr9	125861042	RABGAP1	N930Tfs*15	LSLVTISRF	9	HLA-B57:01
chr2	43452464	ZFP36L2	R160Pfs*314	LSYHRLLPLW	9	HLA-B57:01
chr21	33073336	SCAF4	P250Hfs*96	AAFPHLNRK	9	HLA-A11:01;HLA-A03:01
chr9	125861042	RABGAP1	N930Tfs*15	KTVLSLVTISR	9	HLA-A31:01
chr21	33073336	SCAF4	P250Hfs*96	LPSPRQHLL	9	HLA-B07:02
chr11	94730807	KDM4D	K93Rfs*4	GVFTQYHKKRK	9	HLA-A11:01
chr21	33073336	SCAF4	P250Hfs*96	LLHRHHLAF	9	HLA-B15:01
chr14	47530771	MDGA2	G334Dfs*22	MTTSRLAVR	9	HLA-A33:03
chr2	43452464	ZFP36L2	R160Pfs*314	AQQPHHAARH	9	HLA-B15:01
chr2	219449364	RQCD1	L119Cfs*29	TLSAKHVPL	9	HLA-B08:01
chr22	31485922	SMTN	S239Afs*118	LPHSSGLAL	9	HLA-C03:03
chr6	52334208	EFHC1	D408Tfs*7	IPKAPKKTL	9	HLA-B07:02
chr19	1430254	DAZAP1	P257Rfs*78	APRHPHRSP	9	HLA-B07:02
chr12	107937778	BTBD11	L453Cfs*53	SPRPCTPFA	9	HLA-B07:02
chr2	43452464	ZFP36L2	R160Pfs*314	AAAGPGAPR	9	HLA-A68:01
chr10	27702951	PTCHD3	R77Gfs*43	WTMHPACRW	9	HLA-A32:01
chr19	1430254	DAZAP1	P257Rfs*78	EAFPLPRASLR	9	HLA-A68:01
chr10	13151192	OPTN	H26Tfs*19	STGNGPPTW	9	HLA-B57:01
chr21	33073336	SCAF4	P250Hfs*96	LLLHRHHL	9	HLA-B08:01
chr9	125861042	RABGAP1	N930Tfs*15	AESEIKKTV	9	HLA-B40:01
chr22	31485922	SMTN	S239Afs*118	ALSLRSLQR	9	HLA-A03:01
chr22	31485922	SMTN	S239Afs*118	RSLQRSPAL	9	HLA-A32:01
chr12	107937778	BTBD11	L453Cfs*53	KWNGKTPTW	9	HLA-A24:02;HLA-A23:01;HLA-A32:01
chr9	125861042	RABGAP1	N930Tfs*15	EIKKTVLSL	9	HLA-B08:01
chr2	43452464	ZFP36L2	R160Pfs*314	RLRGPACLW	9	HLA-A32:01
chr19	1430254	DAZAP1	P257Rfs*78	LPRASLRATV	9	HLA-B07:02
chr6	34839369	UHRF1BP1	I1333Sfs*20	SPSLWPWNML	9	HLA-B07:02
chr21	33073336	SCAF4	P250Hfs*96	LLLLHRHHL	9	HLA-A02:01
chr2	43452464	ZFP36L2	R160Pfs*314	RRAPQPPGL	9	HLA-B27:05;HLA-C07:01;HLA-C07:02
chr16	50745399	NOD2	P528Qfs*235	LLASWCVPK	8	HLA-A03:01
chr16	50745399	NOD2	P528Qfs*235	GVRRPWNSF	8	HLA-B15:01
chr5	79970915	MSH3	K383Rfs*32	ALWECSLPQA	8	HLA-A02:01
chr18	52895520	TCF4	P647Lfs*32	ETHRITWDR	8	HLA-A68:01;HLA-A33:03
chr16	88504203	ZNF469	R3417Gfs*56	VPLGPARTGL	8	HLA-B07:02
chr1	169446809	SLC19A2	Y131Mfs*45	LPITLISTV	8	HLA-B51:01
chr11	45955607	PHF21A	P652Lfs*104	LPPPPRAAQ	8	HLA-B07:02
chr11	44286624	ALX4	P339Lfs*12	SPHAHPLAL	8	HLA-B08:01;HLA-B07:02;HLA-B35:01;HLA-C03:03
chr5	145883505	TCERG1	E892Afs*17	RAAQTRRSY	8	HLA-B15:01
chr17	26449740	NLK	F192Lfs*30	IMYSLPLTY	8	HLA-A03:01;HLA-A29:02;HLA-B15:01;HLA-C07:02;HLA-C12:03
chr6	13206135	PHACTR1	P254Qfs*59	SRVWPSTTTL	8	HLA-B27:05
chr1	169446809	SLC19A2	Y131Mfs*45	VEVPLWWAL	8	HLA-B18:01;HLA-B40:01
chr8	145727027	PPP1R16A	H445Tfs*15	TTPTPWSTTR	8	HLA-A68:01
chr4	183609359	TENM3	T695Rfs*81	VPSTGPARM	8	HLA-B07:02
chr17	26449740	NLK	F192Lfs*30	HTLTILKKY	8	HLA-B57:01
chr1	169446809	SLC19A2	Y131Mfs*45	ITLISTVWW	8	HLA-B57:01
chr16	50745399	NOD2	P528Qfs*235	FTSLSSASL	8	HLA-C03:03;HLA-C03:04
chr4	183609359	TENM3	T695Rfs*81	VPWTKMAGI	8	HLA-B51:01
chr11	45955607	PHF21A	P652Lfs*104	RPLPPPPRA	8	HLA-B07:02
chr19	12902925	JUNB	G115Vfs*35	SPRSRRASP	8	HLA-B07:02
chr16	50745399	NOD2	P528Qfs*235	STPSRQLHR	8	HLA-A31:01
chr16	50745399	NOD2	P528Qfs*235	AASPPSCTW	8	HLA-B57:01;HLA-C12:03
chr2	211018375	KANSL1L	N311Mfs*63	KMWQLTVVL	8	HLA-A02:01;HLA-A32:01
chr19	12902925	JUNB	G115Vfs*35	RRASPTALSK	8	HLA-B27:05
chr16	70698147	MTSS1L	G560Afs*34	LPSGAPPAW	8	HLA-B07:02;HLA-B35:01
chr16	50745399	NOD2	P528Qfs*235	HRSALMTFL	8	HLA-B27:05
chr2	211018375	KANSL1L	N311Mfs*63	KRVWIPMQL	8	HLA-B27:05;HLA-C07:02
chr16	50745399	NOD2	P528Qfs*235	PRSTWHSVL	8	HLA-C07:02
chr17	26449740	NLK	F192Lfs*30	TILKKYML	8	HLA-B08:01
chr22	41195058	SLC25A17	L30Wfs*42	FFPWIQLDF	8	HLA-A29:02
chr4	183609359	TENM3	T695Rfs*81	SLDGEEQAV	8	HLA-A02:01
chr14	54896992	CNIH1	Y132Tfs*6	YLLAFFTTY	8	HLA-A29:02
chr18	52895520	TCF4	P647Lfs*32	LEWETHRITW	8	HLA-B44:02;HLA-B44:03
chr16	50745399	NOD2	P528Qfs*235	ATPQTQLPK	8	HLA-A11:01
chr1	169446809	SLC19A2	Y131Mfs*45	FMASPQPLKL	8	HLA-A02:01
chr16	50745399	NOD2	P528Qfs*235	SASTSTPSR	8	HLA-A68:01
chr18	52895520	TCF4	P647Lfs*32	KVSSEPPLSPW	8	HLA-B57:01
chr18	52895520	TCF4	P647Lfs*32	VSSEPPLSPW	8	HLA-B57:01
chr19	12902925	JUNB	G115Vfs*35	RASPTALSK	8	HLA-A03:01;HLA-A11:01
chr2	211018375	KANSL1L	N311Mfs*63	IPMQLIAAL	8	HLA-B07:02;HLA-B08:01;HLA-B35:01
chr1	169446809	SLC19A2	Y131Mfs*45	VEVPLWWALQW	8	HLA-B44:02;HLA-B44:03
chr17	26449740	NLK	F192Lfs*30	FLSMIMYSL	8	HLA-A02:01;HLA-A02:07
chr1	89206848	PKN2	S78Vfs*5	KVTTDKKVW	8	HLA-B57:01
chr1	169446809	SLC19A2	Y131Mfs*45	MASPQPLKL	8	HLA-B35:01;HLA-C03:03;HLA-C12:03;HLA-C03:04
chr16	50745399	NOD2	P528Qfs*235	FLLHATPQTQL	8	HLA-A02:01
chr16	70698147	MTSS1L	G560Afs*34	ALAPSPSGR	8	HLA-A03:01;HLA-A31:01
chr1	27876869	AHDC1	K586Nfs*37	STQTSWPSW	8	HLA-A32:01;HLA-B57:01
chr12	110344435	TCHP	K174Nfs*26	NSKKPPQSKR	8	HLA-A68:01
chr1	169446809	SLC19A2	Y131Mfs*45	FMASPQPLK	8	HLA-A03:01
chr2	211018375	KANSL1L	N311Mfs*63	IWMNIPLEKMW	8	HLA-A24:02
chr2	54093345	PSME4	T1805Pfs*69	YPISEGLTM	8	HLA-B35:01;HLA-C03:03
chr16	70698147	MTSS1L	G560Afs*34	SPSGRPSSL	8	HLA-B08:01
chr4	183609359	TENM3	T695Rfs*81	GRVAVKKAGR	8	HLA-B27:05
chr18	52895520	TCF4	P647Lfs*32	HTLEWETHR	8	HLA-A31:01;HLA-A33:03
chr6	13206135	PHACTR1	P254Qfs*59	QPRRVASRV	8	HLA-B07:02
chr18	52895520	TCF4	P647Lfs*32	SPWPAHTLEW	8	HLA-B07:02
chr12	72038781	ZFC3H1	K385Nfs*9	SASKNGNKK	8	HLA-A11:01;HLA-A68:01
chr16	50745399	NOD2	P528Qfs*235	SSRQHRSAL	8	HLA-B07:02;HLA-B08:01
chr5	79970915	MSH3	K383Rfs*32	RATFLLALW	8	HLA-B57:01
chr5	79970915	MSH3	K383Rfs*32	KRATFLLAL	8	HLA-B27:05
chr16	50745399	NOD2	P528Qfs*235	RRSGWLGRL	8	HLA-C07:01
chr6	13206135	PHACTR1	P254Qfs*59	RVWPSTTTL	8	HLA-A32:01;HLA-B07:02
chr1	27876869	AHDC1	K586Nfs*37	EVKNDGGGSR	8	HLA-A68:01
chr19	12902925	JUNB	G115Vfs*35	SRRASPTAL	8	HLA-C07:02
chr1	169446809	SLC19A2	Y131Mfs*45	SPQPLKLPI	8	HLA-B07:02
chr10	27322259	ANKRD26	K1234Nfs*19	WRLRHVIVL	8	HLA-C07:01;HLA-C07:02
chr17	26449740	NLK	F192Lfs*30	LTYSNLHTL	8	HLA-A32:01;HLA-C03:03;HLA-C12:03
chr1	27876869	AHDC1	K586Nfs*37	HPMQQTPTTA	8	HLA-B07:02
chr11	45955607	PHF21A	P652Lfs*104	MPPPPRRPL	8	HLA-B07:02
chr2	54093345	PSME4	T1805Pfs*69	KPYPISEGL	8	HLA-B07:02
chr17	26449740	NLK	F192Lfs*30	TYSNLHTLTI	8	HLA-A24:02
chr15	59376343	RNF111	P773Hfs*44	RAHERPHPI	8	HLA-C16:01
chr15	23890894	MAGEL2	Q63Sfs*36	RRCPHCRSS	8	HLA-C07:01
chr2	120836150	EPB41L5	W268Gfs*4	DTKIGLFFGR	8	HLA-A33:03
chr2	211018375	KANSL1L	N311Mfs*63	ALHGVQLRK	8	HLA-A03:01
chr15	23890894	MAGEL2	Q63Sfs*36	IQLPPSRPR	8	HLA-A31:01
chr1	155448996	ASH1L	K1222Rfs*11	KRGGILLSM	8	HLA-B27:05
chr5	14487781	TRIO	V2351Cfs*62	QPRARQRQT	8	HLA-B07:02
chr22	41195058	SLC25A17	L30Wfs*42	VFFPWIQLDF	8	HLA-A23:01;HLA-A24:02
chr4	183609359	TENM3	T695Rfs*81	RVAVKKAGR	8	HLA-A31:01
chr7	102584993	LRRC17	K424Nfs*12	DEWEKNIEI	8	HLA-B18:01
chr10	27322259	ANKRD26	K1234Nfs*19	QRLHWRLRH	8	HLA-B27:05
chr17	61781804	STRADA	R333Gfs*42	TRMPGIPAGL	7	HLA-B27:05
chr19	47969003	SLC8A2	S220Pfs*12	AVFPPVWSR	7	HLA-A03:01;HLA-A11:01;HLA-A31:01;HLA-A68:01;HLA-A33:03
chr3	126735391	PLXNA1	Q1019Rfs*22	TAPSSPTLR	7	HLA-A68:01
chr16	58589340	CNOT1	Q904Sfs*9	EEYRFFPSI	7	HLA-B44:02;HLA-B44:03
chr15	40648424	PHGR1	H59Tfs*49	GPAGLPLAM	7	HLA-B07:02
chr9	133932467	LAMC3	G699Vfs*185	MPAVSPAPV	7	HLA-B07:02
chr3	126735391	PLXNA1	Q1019Rfs*22	TPPGRALAAL	7	HLA-B07:02
chr2	170460581	PPIG	F12Lfs*115	SVKTRVSL	7	HLA-B08:01
chr4	118005517	TRAM1L1	R345Efs*14	TEWEWKLQI	7	HLA-B18:01;HLA-B44:02;HLA-B44:03
chr9	133932467	LAMC3	G699Vfs*185	TPMPWATVT	7	HLA-B35:01
chr3	141326548	RASA2	N656Tfs*21	KTFLLWKNW	7	HLA-A32:01;HLA-B57:01
chr9	35091693	PIGO	R731Vfs*17	APPVSGSWSL	7	HLA-B07:02
chr17	61781804	STRADA	R333Gfs*42	STPGPPTVTR	7	HLA-A11:01
chr2	99778781	LIPT1	K123Sfs*8	TTKKSMIEW	7	HLA-B57:01
chr2	170460581	PPIG	F12Lfs*115	RTFVVFVQVK	7	HLA-A03:01;HLA-A11:01
chr6	4031881	PRPF4B	K46Rfs*58	HSRHKKRSI	7	HLA-B08:01
chr2	170460581	PPIG	F12Lfs*115	APKHARTFV	7	HLA-B07:02
chr16	58589340	CNOT1	Q904Sfs*9	FFPSILIKSY	7	HLA-A29:02
chr11	33117910	CSTF3	K439Nfs*33	SMRTIIPEF	7	HLA-B15:01
chr4	156273869	MAP9	K567Rfs*13	KRKLFSSKRK	7	HLA-B27:05
chr4	118005517	TRAM1L1	R345Efs*14	SSKKEQKTEW	7	HLA-B57:01
chr6	80720630	TTK	K192Sfs*18	RRKRRIYQH	7	HLA-B27:05
chr15	28200305	OCA2	K614Sfs*14	QELQKSIGY	7	HLA-B18:01;HLA-B44:03;HLA-B44:02
chr12	63541343	AVPR1A	F351Lfs*19	TVFKASHAAK	7	HLA-A11:01;HLA-A68:01
chr16	58589340	CNOT1	Q904Sfs*9	YRFFPSILI	7	HLA-B27:05
chr19	38102620	ZNF540	M149Cfs*12	QLIENVPLL	7	HLA-A02:01
chr17	25910016	KSR1	P154Hfs*36	GASPMSLSW	7	HLA-B57:01
chr1	43772910	TIE1	P248Lfs*117	ASLAPAVNR	7	HLA-A11:01;HLA-A31:01
chr4	122723894	EXOSC9	F78Lfs*23	TEGILFLTL	7	HLA-B18:01;HLA-B40:01;HLA-B44:03
chr12	121432115	HNF1A	P291Qfs*51	RARPGTCAA	7	HLA-B07:02
chr7	38810820	VPS41	N388Ifs*15	MAAEISQKI	7	HLA-B51:01;HLA-C12:03
chr1	43772910	TIE1	P248Lfs*117	TPMAALVDL	7	HLA-B35:01
chr4	122723894	EXOSC9	F78Lfs*23	RWPLQLSNL	7	HLA-A24:02
chr6	4031881	PRPF4B	K46Rfs*58	IRNTKEKRL	7	HLA-C07:01
chr12	88524079	CEP290	N212Tfs*14	KTMSLSNILMK	7	HLA-A11:01;HLA-A03:01
chr12	88524079	CEP290	N212Tfs*14	KTMSLSNIL	7	HLA-A32:01
chr3	141326548	RASA2	N656Tfs*21	KTFLLWKNWKR	7	HLA-A31:01
chr2	170460581	PPIG	F12Lfs*115	QRPRCFLTL	7	HLA-C07:02
chr1	207642044	CR2	T209Hfs*10	SAVPPHVKR	7	HLA-A11:01;HLA-A31:01;HLA-A68:01
chr3	126735391	PLXNA1	Q1019Rfs*22	STAPSSPTL	7	HLA-C03:03;HLA-C12:03
chr8	6302639	MCPH1	T468Pfs*32	SQQKPSPVL	7	HLA-B15:01
chr17	61781804	STRADA	R333Gfs*42	AGLGLGFGR	7	HLA-A31:01
chr9	133932467	LAMC3	G699Vfs*185	TSASVAGTW	7	HLA-B57:01
chr2	170460581	PPIG	F12Lfs*115	VSFTELSRILW	7	HLA-B57:01
chr17	40134398	DNAJC7	N369Mfs*6	KQLLKMRSW	7	HLA-A32:01
chr12	121432115	HNF1A	P291Qfs*51	RTAAPPRAR	7	HLA-A03:01;HLA-A11:01;HLA-A31:01
chr13	70681728	KLHL1	G35Efs*31	ALSTGDPARV	7	HLA-A02:01
chr11	33117910	CSTF3	K439Nfs*33	MSWPILTIF	7	HLA-B35:01;HLA-B57:01
chr4	122723894	EXOSC9	F78Lfs*23	LRWPLQLSNL	7	HLA-B27:05
chr6	4031881	PRPF4B	K46Rfs*58	RLLMLLIKR	7	HLA-A31:01
chr1	1116223	TTLL10	V249Sfs*31	RTQQRPPWR	7	HLA-A31:01
chr15	22369024	OR4M2	G152Afs*23	ASFILSYRW	7	HLA-B57:01
chr5	68492902	CENPH	N115Tfs*16	TALKKTWRK	7	HLA-A11:01
chr15	22369024	OR4M2	G152Afs*23	ILSYRWLSL	7	HLA-B08:01
chr6	29911900	HLA-A	K210Rfs*4	QRTDPPRHI	7	HLA-C06:02
chr1	43772910	TIE1	P248Lfs*117	SPSASQTPM	7	HLA-B07:02
chr3	126735391	PLXNA1	Q1019Rfs*22	STAPSSPTLR	7	HLA-A11:01
chr8	6302639	MCPH1	T468Pfs*32	SPVLGKLEM	7	HLA-B07:02
chr1	43772910	TIE1	P248Lfs*117	AARSSAQAY	7	HLA-B15:01
chr3	141326548	RASA2	N656Tfs*21	YTIPVKTFL	7	HLA-C03:03;HLA-C12:03
chr1	43772910	TIE1	P248Lfs*117	VPLVILGLI	7	HLA-B51:01
chr1	1116223	TTLL10	V249Sfs*31	KRTQQRPPWR	7	HLA-B27:05
chr2	170460581	PPIG	F12Lfs*115	RTFVVFVQV	7	HLA-A31:01
chr4	156273869	MAP9	K567Rfs*13	KLFSSKRKK	7	HLA-A03:01
chr1	12052736	MFN2	F102Lfs*11	RRHMKVAFL	7	HLA-B27:05;HLA-C07:01
chr12	63541343	AVPR1A	F351Lfs*19	IYMFLVAISF	7	HLA-A24:02
chrX	47426415	ARAF	R255Gfs*37	IPSHQQSSA	7	HLA-B07:02
chr11	33117910	CSTF3	K439Nfs*33	METFQSMSW	7	HLA-B44:02;HLA-B44:03
chr22	21799865	HIC2	G229Afs*45	LPPQVPTSL	7	HLA-B07:02;HLA-B35:01
chr19	47969003	SLC8A2	S220Pfs*12	ILAVFPPVW	7	HLA-B57:01
chr13	53049034	CKAP2	K606Rfs*14	SLMEQIPHL	7	HLA-A02:01;HLA-A02:07
chr15	22369024	OR4M2	G152Afs*23	RWLSLFDFL	7	HLA-A24:02
chr2	170460581	PPIG	F12Lfs*115	FVVFVQVKR	7	HLA-A68:01
chr1	43772910	TIE1	P248Lfs*117	EASAKKSTK	7	HLA-A68:01
chr13	22077129	MICU2	F290Sfs*14	AEWLLFSLTL	7	HLA-B44:03
chr12	57921401	MBD6	Q734Nfs*18	GRPPNSLAL	7	HLA-C07:02
chr16	58589340	CNOT1	Q904Sfs*9	RFFPSILIK	7	HLA-A03:01
chr12	88524079	CEP290	N212Tfs*14	NILMKFRL	7	HLA-B08:01
chr11	34910341	APIP	S95Afs*8	KLKKASVL	7	HLA-B08:01
chr5	68492902	CENPH	N115Tfs*16	STALKKTWRK	7	HLA-A11:01
chr1	1116223	TTLL10	V249Sfs*31	QQRPPWRTSR	7	HLA-A31:01
chr12	63541343	AVPR1A	F351Lfs*19	AISFKTVFK	7	HLA-A03:01;HLA-A11:01
chr6	15496722	JARID2	R425Gfs*36	KRHTRRRSR	7	HLA-B27:05
chr14	95662949	CLMN	K865Rfs*10	SISSKKRKK	7	HLA-A11:01
chr7	38810820	VPS41	N388Ifs*15	KILKDIRFW	7	HLA-B57:01
chr12	63541343	AVPR1A	F351Lfs*19	VAISFKTVF	7	HLA-C12:03
chr8	6302639	MCPH1	T468Pfs*32	KPSPVLGKL	7	HLA-B07:02
chr19	38102620	ZNF540	M149Cfs*12	QLIENVPLLL	7	HLA-A02:01
chr6	15496722	JARID2	R425Gfs*36	EVGGGSCGR	7	HLA-A68:01
chr14	74967607	LTBP2	H1816Tfs*32	EAGPPTALPR	7	HLA-A68:01
chr17	61781804	STRADA	R333Gfs*42	EPSPPTSTTL	7	HLA-B07:02
chr3	126735391	PLXNA1	Q1019Rfs*22	LPSSSTSTA	7	HLA-B07:02
chr15	28200305	OCA2	K614Sfs*14	KSIGYLTGF	7	HLA-A32:01
chr1	207642044	CR2	T209Hfs*10	HVKRHAVNL	7	HLA-B08:01
chr13	22077129	MICU2	F290Sfs*14	LLFSLTLKI	7	HLA-A02:01
chr7	33014804	FKBP9	N129Ifs*10	GVIPPIQCF	7	HLA-B15:01
chr2	170460581	PPIG	F12Lfs*115	HARTFVVFV	7	HLA-C12:03
chr17	25910016	KSR1	P154Hfs*36	MSLSWGTAL	7	HLA-C03:03
chr2	170460581	PPIG	F12Lfs*115	EELSLNYFL	7	HLA-B44:02
chr17	59560345	TBX4	P371Lfs*8	RSPLPTTSK	7	HLA-A11:01
chr6	4031881	PRPF4B	K46Rfs*58	KRLLMLLIK	7	HLA-B27:05
chr6	4031881	PRPF4B	K46Rfs*58	IRNINIPQK	7	HLA-B27:05
chr22	21799865	HIC2	G229Afs*45	RSWAWTCPRK	7	HLA-A03:01
chr15	22369024	OR4M2	G152Afs*23	YRWLSLFDF	7	HLA-B27:05;HLA-C07:02
chr17	25910016	KSR1	P154Hfs*36	SPMSLSWGTAL	7	HLA-B07:02
chr6	80720630	TTK	K192Sfs*18	FQRRKRRIY	7	HLA-B15:01
chr9	106885501	SMC2	T751Pfs*9	KPLRKVRRL	7	HLA-B07:02
chr1	16462199	EPHA2	P460Rfs*33	SVSWSIPRR	7	HLA-A11:01;HLA-A68:01
chr22	21799865	HIC2	G229Afs*45	TGAAGAASR	7	HLA-A68:01
chr16	58589340	CNOT1	Q904Sfs*9	EYRFFPSIL	7	HLA-C07:02
chr4	122723894	EXOSC9	F78Lfs*23	RATEGILFL	7	HLA-C03:03;HLA-C12:03
chr22	21799865	HIC2	G229Afs*45	RSWAWTCPR	7	HLA-A31:01
chr14	74967607	LTBP2	H1816Tfs*32	AEAGPPTAL	7	HLA-B40:01;HLA-B44:03
chr9	133932467	LAMC3	G699Vfs*185	CTTPRVTTV	7	HLA-C12:03
chr16	58589340	CNOT1	Q904Sfs*9	YRFFPSIL	7	HLA-C06:02
chr3	141326548	RASA2	N656Tfs*21	IYTIPVKTF	7	HLA-A24:02;HLA-A23:01
chr5	68492902	CENPH	N115Tfs*16	LSTALKKTW	7	HLA-B57:01
chr16	58589340	CNOT1	Q904Sfs*9	FPSILIKSY	7	HLA-B35:01
chr12	88524079	CEP290	N212Tfs*14	YRSQLSKKTM	7	HLA-B27:05
chr2	170460581	PPIG	F12Lfs*115	LRNHYIIRV	7	HLA-B27:05;HLA-C06:02;HLA-C07:01
chr17	61781804	STRADA	R333Gfs*42	TSTPGPPTV	7	HLA-C12:03
chr6	4031881	PRPF4B	K46Rfs*58	RIKNINISI	7	HLA-A32:01
chr12	57921401	MBD6	Q734Nfs*18	VPACWVTCL	7	HLA-B07:02
chr10	61823946	ANK3	K4140Nfs*15	FMLLKNGL	7	HLA-B08:01
chr13	22077129	MICU2	F290Sfs*14	FAEWLLFSL	7	HLA-C03:03
chr2	170460581	PPIG	F12Lfs*115	LLEELSLNY	7	HLA-A01:01;HLA-A29:02
chr6	4031881	PRPF4B	K46Rfs*58	NTKEKRLL	7	HLA-B08:01
chr13	53049034	CKAP2	K606Rfs*14	SVKKRCSL	7	HLA-B08:01
chr8	6302639	MCPH1	T468Pfs*32	LTLPISQQK	7	HLA-A11:01
chr8	6302639	MCPH1	T468Pfs*32	EMVKAVQLR	7	HLA-A68:01
chr14	57271049	OTX2	R36Gfs*15	SAGRGRRSL	7	HLA-B07:02
chr2	170460581	PPIG	F12Lfs*115	HYIIRVVSF	7	HLA-A24:02
chr3	141326548	RASA2	N656Tfs*21	FLLWKNWKR	7	HLA-A31:01
chrX	47426415	ARAF	R255Gfs*37	SGSPWPMTR	7	HLA-A31:01
chr1	43772910	TIE1	P248Lfs*117	GEEASAKKL	7	HLA-B40:01
chr17	25910016	KSR1	P154Hfs*36	RTPPHPAAR	7	HLA-A31:01
chr17	25910016	KSR1	P154Hfs*36	SPHSPGASP	7	HLA-B07:02
chr17	61781804	STRADA	R333Gfs*42	IPAGLGLGF	7	HLA-B07:02;HLA-B35:01
chr1	43772910	TIE1	P248Lfs*117	RSSTWPQNW	7	HLA-A32:01;HLA-B57:01
chr13	22077129	MICU2	F290Sfs*14	TLKIKIFIGK	7	HLA-A03:01
chr12	88524079	CEP290	N212Tfs*14	MSLSNILMKF	7	HLA-B57:01
chr9	35091693	PIGO	R731Vfs*17	DEAPPVSGSW	7	HLA-B44:02;HLA-B44:03
chr9	133932467	LAMC3	G699Vfs*185	SVSAATIPR	7	HLA-A11:01;HLA-A68:01
chr8	6302639	MCPH1	T468Pfs*32	LEMVKAVQL	7	HLA-B40:01
chr4	156273869	MAP9	K567Rfs*13	KRKLFSSKR	7	HLA-B27:05
chr1	43772910	TIE1	P248Lfs*117	KLVPLVILGL	7	HLA-A02:01
chr1	43772910	TIE1	P248Lfs*117	SASVRMVAL	7	HLA-B08:01
chr14	95662949	CLMN	K865Rfs*10	ESISSKKRK	7	HLA-A68:01
chr17	61781804	STRADA	R333Gfs*42	WSSAFSATR	7	HLA-A68:01
chr13	53049034	CKAP2	K606Rfs*14	SLMEQIPHLK	7	HLA-A03:01;HLA-A11:01
chr10	103826900	HPS6	N559Mfs*54	WSLDGCHPL	6	HLA-C03:04
chr1	35578941	ZMYM1	T506Pfs*15	KPWKNSESM	6	HLA-B07:02
chr2	207174869	ZDBF2	K1875Rfs*39	MILSVVFQI	6	HLA-A02:01
chr12	130184705	TMEM132D	T207Rfs*75	SGKTRGEAM	6	HLA-B08:01
chr5	127626457	FBN2	D2138Tfs*111	TLTTLEYAV	6	HLA-A02:01
chr8	105509429	LRP12	C451Afs*37	FANQEISIV	6	HLA-C12:03
chr20	2384126	TGM6	Q360Rfs*99	AVTPAWTSL	6	HLA-B07:02
chr7	11022426	PHF14	K182Nfs*19	GTFDETDHFW	6	HLA-B57:01
chr18	13746253	RNMT	T394Hfs*19	KLVYKKHFW	6	HLA-A32:01
chr2	182542971	NEUROD1	H206Pfs*38	WAAQSALRY	6	HLA-A29:02
chr2	207174869	ZDBF2	K1875Rfs*39	RTLHQLKLCQR	6	HLA-A31:01
chr1	35365852	DLGAP3	G377Vfs*91	GSTPGAPSL	6	HLA-C03:03
chr5	127626457	FBN2	D2138Tfs*111	ATTLTTLEY	6	HLA-A01:01;HLA-A29:02
chr12	20522723	PDE3A	E171Kfs*36	ITYSHSPPR	6	HLA-A11:01;HLA-A03:01
chr22	20130515	ZDHHC8	T459Rfs*177	MTLPAPTACSR	6	HLA-A31:01
chr5	112175760	APC	A1492Cfs*22	TLLHFCHGKY	6	HLA-A29:02
chr5	24488219	CDH10	E641Sfs*3	LKRQRKKSL	6	HLA-B08:01
chr19	39663913	PAK4	Q189Sfs*180	SSSGLPCSW	6	HLA-A32:01
chr8	24350675	ADAM7	L594Yfs*29	QEQNVEREW	6	HLA-B44:02;HLA-B44:03
chr22	20130515	ZDHHC8	T459Rfs*177	ARLVATPAL	6	HLA-B27:05
chr22	19119732	TSSK2	K276Sfs*30	ASTALSANW	6	HLA-B57:01
chr13	84455509	SLITRK1	K45Rfs*64	VSLPRLPSF	6	HLA-B57:01;HLA-C03:03
chr18	19154750	ESCO1	S19Vfs*17	VTIRIQKQK	6	HLA-A11:01;HLA-A68:01
chr2	182542971	NEUROD1	H206Pfs*38	TPLLLPVAW	6	HLA-B35:01
chr16	67325658	KCTD19	V768Wfs*38	RTASSIPRR	6	HLA-A11:01
chr6	160221785	PNLDC1	F10Lfs*9	LFLPSWQVW	6	HLA-A23:01;HLA-A24:02
chr10	103826900	HPS6	N559Mfs*54	WSLDGCHPLW	6	HLA-B57:01
chr15	43621332	LCMT2	F452Lfs*11	GVLQLHFLR	6	HLA-A11:01;HLA-A31:01
chr19	14910414	OR7C1	C179Vfs*7	IPHFFVIYL	6	HLA-B35:01
chr12	6657974	IFFO1	R364Gfs*47	RRTPPCRRV	6	HLA-C07:01
chr8	55538813	RP1	R793Efs*55	SKNPKIFMHR	6	HLA-A31:01
chr8	55538813	RP1	R793Efs*55	LLKTKVYF	6	HLA-B08:01
chr5	127626457	FBN2	D2138Tfs*111	MAMELSLVF	6	HLA-B35:01;HLA-C12:03
chr16	77775744	NUDT7	K207Nfs*14	LRFNLILMM	6	HLA-B27:05;HLA-C06:02;HLA-C07:01
chr5	127626457	FBN2	D2138Tfs*111	YAVWILMSV	6	HLA-C03:03
chr1	214178556	PROX1	Y594Ifs*10	IPVIPAPI	6	HLA-B51:01
chr19	39663913	PAK4	Q189Sfs*180	LVWPVGRNW	6	HLA-B57:01
chr1	23240246	EPHB2	K1020Rfs*63	KRILIRKAM	6	HLA-B27:05
chr22	20130515	ZDHHC8	T459Rfs*177	GPPRPTVAF	6	HLA-B07:02
chr2	207174869	ZDBF2	K1875Rfs*39	RVMILSVVF	6	HLA-A32:01;HLA-B15:01
chr19	39663913	PAK4	Q189Sfs*180	GPDVGTPSL	6	HLA-B07:02
chr6	127837038	SOGA3	G241Afs*133	RRSGRQRRR	6	HLA-B27:05
chr22	20130515	ZDHHC8	T459Rfs*177	TLWLGPASV	6	HLA-A02:01
chr12	6657974	IFFO1	R364Gfs*47	RVRGPASPM	6	HLA-B07:02
chr1	23240246	EPHB2	K1020Rfs*63	KYKEYFLKR	6	HLA-A31:01
chr16	1536186	PTX4	G398Efs*57	GIGRWFPGK	6	HLA-A11:01
chr20	2384126	TGM6	Q360Rfs*99	RRWAVTPAW	6	HLA-A32:01
chr9	103062934	INVS	N1061Kfs*20	QPKKQNKTL	6	HLA-B07:02;HLA-B08:01
chr11	380921	B4GALNT4	G991Vfs*71	TPRGACGASA	6	HLA-B07:02
chr1	23240246	EPHB2	K1020Rfs*63	REWEKRKQI	6	HLA-B40:01
chr12	130184705	TMEM132D	T207Rfs*75	SSWFSPPRW	6	HLA-B57:01
chr5	32089076	PDZD2	K1843Rfs*31	ALLSRKQTW	6	HLA-A32:01
chr6	29141422	OR2J2	N6Mfs*21	QVRKTSLFY	6	HLA-B15:01
chr4	146041224	ABCE1	M357Wfs*6	GMKKKWENL	6	HLA-B08:01
chr6	127837038	SOGA3	G241Afs*133	APRCLAPLPF	6	HLA-B07:02
chr12	6657974	IFFO1	R364Gfs*47	RRRAQPSASTR	6	HLA-B27:05
chr19	39663913	PAK4	Q189Sfs*180	ARASWWPSR	6	HLA-B27:05
chr18	21745097	OSBPL1A	K894Nfs*71	PTMEHRTGF	6	HLA-A32:01
chr14	96761299	ATG2B	F1808Lfs*28	SRQKFPFDL	6	HLA-B27:05;HLA-C07:02
chr7	151791468	GALNT11	K54Nfs*26	SSHSSKQTK	6	HLA-A11:01
chr1	57157094	PRKAA2	F90Lfs*3	ISTPTDFLW	6	HLA-B57:01
chr2	230661315	TRIP12	S1195Lfs*24	EEWNQWVM	6	HLA-B18:01
chr19	48198190	GLTSCR1	A979Pfs*67	TRLLPATSR	6	HLA-B27:05
chr8	55538813	RP1	R793Efs*55	VLLKTKVYF	6	HLA-A23:01
chr6	29141422	OR2J2	N6Mfs*21	KMQVRKTSL	6	HLA-A32:01
chr21	39755554	ERG	P411Rfs*25	RTWAPITPTHR	6	HLA-A31:01
chr1	35578941	ZMYM1	T506Pfs*15	GTSNWKKPWK	6	HLA-A11:01
chr2	182542971	NEUROD1	H206Pfs*38	RFLPCTPLLL	6	HLA-A23:01;HLA-A24:02
chr7	94176469	CASD1	L567Wfs*23	FLFGHCPSV	6	HLA-A02:01
chr19	39663913	PAK4	Q189Sfs*180	MTWPLTGHQR	6	HLA-A68:01;HLA-A33:03
chr1	158058203	KIRREL	L337Sfs*14	KRTQIWGPGL	6	HLA-B27:05
chr7	20371449	ITGB8	T10Yfs*34	RPARSRLVP	6	HLA-B07:02
chr16	1536186	PTX4	G398Efs*57	WFPGKLQTL	6	HLA-A24:02
chr7	94176469	CASD1	L567Wfs*23	ICFWHILRV	6	HLA-C12:03
chr1	214178556	PROX1	Y594Ifs*10	KLMFFIPVI	6	HLA-A02:01;HLA-A32:01
chr16	3817721	CREBBP	I1084Sfs*15	SPSQPRKKSL	6	HLA-B07:02
chr20	2384126	TGM6	Q360Rfs*99	SVYTQTRRR	6	HLA-A11:01;HLA-A31:01;HLA-A68:01
chr22	19119732	TSSK2	K276Sfs*30	RLLPPSRGR	6	HLA-A03:01;HLA-A31:01
chr9	139945517	ENTPD2	G204Vfs*171	WPSLPSSTL	6	HLA-C03:03
chr7	151791468	GALNT11	K54Nfs*26	SSKQTKLTM	6	HLA-B15:01
chr18	19154750	ESCO1	S19Vfs*17	IQKQKFRIL	6	HLA-B08:01
chr21	39755554	ERG	P411Rfs*25	STPQTSRTW	6	HLA-B57:01
chr1	35365852	DLGAP3	G377Vfs*91	TAAPRHLPK	6	HLA-A11:01
chr9	139945517	ENTPD2	G204Vfs*171	SLLRQPVQL	6	HLA-A02:01
chr22	20130515	ZDHHC8	T459Rfs*177	SVAPATLPCR	6	HLA-A11:01
chr7	94176469	CASD1	L567Wfs*23	LRVHLRRSF	6	HLA-B27:05
chr8	144941378	EPPK1	G2015Vfs*36	STTTGSHWK	6	HLA-A11:01
chr1	158058203	KIRREL	L337Sfs*14	LLAPHPRLL	6	HLA-A02:01;HLA-C03:03;HLA-C06:02;HLA-C12:03
chr6	127837038	SOGA3	G241Afs*133	LSSSSSISR	6	HLA-A68:01
chr2	230661315	TRIP12	S1195Lfs*24	KSPLEEWNQW	6	HLA-B57:01
chr18	13746253	RNMT	T394Hfs*19	STKKRLRTM	6	HLA-B08:01
chr14	96761299	ATG2B	F1808Lfs*28	IIMANMYQW	6	HLA-A32:01
chr11	69063724	MYEOV	W272Gfs*66	HPQCQVLLL	6	HLA-B07:02
chr6	29141422	OR2J2	N6Mfs*21	VRKTSLFYL	6	HLA-C06:02;HLA-C07:01;HLA-C07:02
chr4	146041224	ABCE1	M357Wfs*6	KYPGMKKKW	6	HLA-A24:02;HLA-A23:01
chr16	67325658	KCTD19	V768Wfs*38	RRWTTSGTQH	6	HLA-B27:05
chr19	39663913	PAK4	Q189Sfs*180	RTTHPGVPR	6	HLA-A11:01
chr19	12461741	ZNF442	W220Gfs*34	KAFFGLVYF	6	HLA-B57:01;HLA-C12:03
chr9	139945517	ENTPD2	G204Vfs*171	ASSAMAVTR	6	HLA-A68:01
chr22	19119732	TSSK2	K276Sfs*30	PPSPKPRLL	6	HLA-B07:02
chr12	20522723	PDE3A	E171Kfs*36	SRLGWASGR	6	HLA-B27:05
chr6	160221785	PNLDC1	F10Lfs*9	RGLLFLPSW	6	HLA-A32:01;HLA-B57:01
chr19	39663913	PAK4	Q189Sfs*180	SLLVWPVGR	6	HLA-A31:01
chr22	47086002	CERK	K477Rfs*74	SPTAPGTAT	6	HLA-B07:02
chr20	2384126	TGM6	Q360Rfs*99	RRLGDASAPR	6	HLA-B27:05
chr2	230661315	TRIP12	S1195Lfs*24	HVFFLLHFLEK	6	HLA-A03:01
chr22	19119732	TSSK2	K276Sfs*30	HSWLQPPSPK	6	HLA-A11:01
chr9	139945517	ENTPD2	G204Vfs*171	PSLPSSTLW	6	HLA-B57:01
chr22	47086002	CERK	K477Rfs*74	STASWFDSL	6	HLA-A32:01
chr11	6629392	ILK	L71Cfs*26	DTVILYRSY	6	HLA-A26:01
chr17	41931337	CD300LG	M218Hfs*21	RPPHAAGLHL	6	HLA-B07:02
chrX	132160413	USP26	G613Afs*26	DSSKSTLEK	6	HLA-A68:01
chr16	1536186	PTX4	G398Efs*57	YEIPPEGPSCW	6	HLA-B44:02;HLA-B44:03
chr16	1536186	PTX4	G398Efs*57	RWFPGKLQTL	6	HLA-A23:01
chr18	21745097	OSBPL1A	K894Nfs*71	TEITSICLTF	6	HLA-B18:01
chr12	6657974	IFFO1	R364Gfs*47	RRAQPSASTRR	6	HLA-B27:05
chr7	11022426	PHF14	K182Nfs*19	DETDHFWIL	6	HLA-B18:01
chr1	23240246	EPHB2	K1020Rfs*63	KQILGGGGKY	6	HLA-B15:01
chr13	84455509	SLITRK1	K45Rfs*64	KRASQVCSV	6	HLA-C07:01
chr7	20371449	ITGB8	T10Yfs*34	SLGVFTCSW	6	HLA-A32:01
chr7	151791468	GALNT11	K54Nfs*26	SPKNSIPVSL	6	HLA-B07:02
chr1	158058203	KIRREL	L337Sfs*14	APHPRLLSL	6	HLA-B08:01
chr1	45268997	PLK3	N338Tfs*35	LPKLPRASL	6	HLA-B07:02
chr11	380921	B4GALNT4	G991Vfs*71	SSWTGSCRQGW	6	HLA-B57:01
chrX	132160413	USP26	G613Afs*26	EQKKARQSL	6	HLA-B08:01
chr19	14910414	OR7C1	C179Vfs*7	MEIPHFFVI	6	HLA-B44:02;HLA-B44:03
chr1	45268997	PLK3	N338Tfs*35	RRVRIMPRR	6	HLA-B27:05
chr11	69063724	MYEOV	W272Gfs*66	VEALGGGAWEL	6	HLA-B40:01
chr1	36935323	CSF3R	S469Afs*22	ATRPGGWNR	6	HLA-A31:01
chr12	6657974	IFFO1	R364Gfs*47	RRVRGPASPM	6	HLA-B27:05
chr11	69063724	MYEOV	W272Gfs*66	WELGGLARW	6	HLA-B44:02;HLA-B44:03
chr2	239016577	ESPNL	L275Sfs*16	GTPSTTQQR	6	HLA-A68:01
chr22	47086002	CERK	K477Rfs*74	TAPGTATGR	6	HLA-A68:01
chr1	158058203	KIRREL	L337Sfs*14	GLLAPHPRL	6	HLA-A02:01
chr5	127626457	FBN2	D2138Tfs*111	TMKLHFRI	6	HLA-B08:01
chr21	39755554	ERG	P411Rfs*25	TSTPQTSRTW	6	HLA-B57:01
chr7	151046320	NUB1	D120Ifs*17	FLPPRLKKI	6	HLA-A02:01
chr2	207174869	ZDBF2	K1875Rfs*39	RRTLHQLKL	6	HLA-B27:05;HLA-C06:02;HLA-C07:01
chr2	230661315	TRIP12	S1195Lfs*24	KRFLHVFFL	6	HLA-B27:05;HLA-C06:02;HLA-C07:01;HLA-C07:02
chr19	48198190	GLTSCR1	A979Pfs*67	HPWPPQASL	6	HLA-B35:01
chr5	112175760	APC	A1492Cfs*22	KYSRWIFLF	6	HLA-A24:02;HLA-A23:01;HLA-A32:01
chr12	130184705	TMEM132D	T207Rfs*75	RWLPGGGSPW	6	HLA-A23:01
chr11	6629392	ILK	L71Cfs*26	QPVMDTVIL	6	HLA-B35:01
chr12	20522723	PDE3A	E171Kfs*36	YSHSPPRGW	6	HLA-B57:01
chr6	127837038	SOGA3	G241Afs*133	SSISRRSGR	6	HLA-A31:01
chr16	67325658	KCTD19	V768Wfs*38	TASSIPRRW	6	HLA-B57:01
chr14	96761299	ATG2B	F1808Lfs*28	LENLDSRQKF	6	HLA-B44:02
chr2	220081103	ABCB6	G318Vfs*9	FLQGVALAV	6	HLA-A02:01
chr14	32562675	ARHGAP5	F935Lfs*5	EVFTLFLVM	6	HLA-A26:01
chr1	23240246	EPHB2	K1020Rfs*63	WEKRKQIL	6	HLA-B08:01
chr18	21745097	OSBPL1A	K894Nfs*71	RRGGSIKVL	6	HLA-B27:05;HLA-C07:01
chr17	17046886	MPRIP	P353Qfs*30	FTNEAPQLL	6	HLA-C03:03;HLA-C06:02;HLA-C12:03;HLA-C03:04
chr7	123332485	WASL	V422Wfs*17	REGAQLKKW	6	HLA-B44:02;HLA-B44:03
chr12	130184705	TMEM132D	T207Rfs*75	GPAGGDPRGAL	6	HLA-B07:02
chr11	134118753	THYN1	N194Ifs*15	ATGGPLKIW	6	HLA-B57:01
chr5	32089076	PDZD2	K1843Rfs*31	SQKRALLCL	6	HLA-B15:01
chr18	19154750	ESCO1	S19Vfs*17	KQKFRILKR	6	HLA-A31:01
chr20	2384126	TGM6	Q360Rfs*99	SLTSTSIRK	6	HLA-A03:01
chr7	20371449	ITGB8	T10Yfs*34	KRPARSRLV	6	HLA-C06:02
chr8	144941378	EPPK1	G2015Vfs*36	TSMRSFPTR	6	HLA-A68:01
chr13	84455509	SLITRK1	K45Rfs*64	MSSLTFIMR	6	HLA-A68:01
chr14	96761299	ATG2B	F1808Lfs*28	MANMYQWIR	6	HLA-A33:03
chr8	24350675	ADAM7	L594Yfs*29	FYTMILQTL	6	HLA-A24:02
chr19	14910414	OR7C1	C179Vfs*7	MEIPHFFVIY	6	HLA-B18:01
chr18	21745097	OSBPL1A	K894Nfs*71	KVLIPTMEH	6	HLA-A03:01
chr7	20371449	ITGB8	T10Yfs*34	GSALAFFYR	6	HLA-A31:01
chr20	2384126	TGM6	Q360Rfs*99	TPRRRVKV	6	HLA-B08:01
chr6	127837038	SOGA3	G241Afs*133	AVVEGATGK	6	HLA-A11:01
chr12	102108338	CHPT1	F162Sfs*23	YPDWFFSAL	6	HLA-B35:01;HLA-C03:03
chr2	170493804	PPIG	K681Rfs*12	RLIEIKVPSQK	6	HLA-A03:01
chr8	105509429	LRP12	C451Afs*37	QEISIVKTI	6	HLA-B40:01;HLA-B44:02;HLA-B44:03
chr11	121174117	SC5D	F13Lfs*23	RVADYYFLH	6	HLA-A03:01
chr7	94176469	CASD1	L567Wfs*23	RVHLRRSFL	6	HLA-B07:02
chr2	223917787	KCNE4	E133Rfs*3	LYKDEERLWGR	6	HLA-A31:01
chr18	21745097	OSBPL1A	K894Nfs*71	KVLIPTMEHR	6	HLA-A31:01
chr1	35365852	DLGAP3	G377Vfs*91	LATAVPSPL	6	HLA-C03:04
chr15	43621332	LCMT2	F452Lfs*11	LRVRIITLR	6	HLA-B27:05
chr5	127626457	FBN2	D2138Tfs*111	LTTLEYAVW	6	HLA-B57:01
chr19	48198190	GLTSCR1	A979Pfs*67	GPSPAPLRL	6	HLA-B07:02
chr8	55538813	RP1	R793Efs*55	VYFMYLTSL	6	HLA-A24:02;HLA-C07:02
chr1	45268997	PLK3	N338Tfs*35	TQLGVCLPK	6	HLA-A11:01
chr22	20130515	ZDHHC8	T459Rfs*177	TTTCPGPSW	6	HLA-B57:01
chr9	139945517	ENTPD2	G204Vfs*171	WPAPSRPTA	6	HLA-B07:02
chr8	144941378	EPPK1	G2015Vfs*36	HSTTTGSHW	6	HLA-B57:01
chr22	20130515	ZDHHC8	T459Rfs*177	CAMAPETTL	6	HLA-C03:04
chr16	1536186	PTX4	G398Efs*57	RPSWGACLAWL	6	HLA-B07:02
chr16	1536186	PTX4	G398Efs*57	GRWFPGKLQT	6	HLA-B27:05
chrX	32466646	DMD	K1238Rfs*6	EALKRNLKL	6	HLA-B08:01
chr15	43621332	LCMT2	F452Lfs*11	FLRVRIITL	6	HLA-B08:01
chr22	20130515	ZDHHC8	T459Rfs*177	SATQASMTL	6	HLA-C03:03
chr17	17046886	MPRIP	P353Qfs*30	QLLSQTPRL	6	HLA-A02:01
chr13	84455509	SLITRK1	K45Rfs*64	SLMSSLTFIMR	6	HLA-A31:01
chr17	41931337	CD300LG	M218Hfs*21	SRPPHAAGL	6	HLA-C06:02;HLA-C07:01;HLA-C07:02
chr6	29141422	OR2J2	N6Mfs*21	MMIKKMQV	6	HLA-B08:01
chr13	84455509	SLITRK1	K45Rfs*64	SLMSSLTFI	6	HLA-A02:01
chr13	84455509	SLITRK1	K45Rfs*64	LPRLPSFTI	6	HLA-B07:02;HLA-B51:01
chr16	1536186	PTX4	G398Efs*57	APRPSWGACL	6	HLA-B07:02
chr17	19641649	ALDH3A1	P445Rfs*6	KVRYPRARPR	6	HLA-A31:01
chr1	158058203	KIRREL	L337Sfs*14	SPGPKRTQI	6	HLA-B07:02
chr14	32562675	ARHGAP5	F935Lfs*5	VFTLFLVMF	6	HLA-A24:02
chr22	20130515	ZDHHC8	T459Rfs*177	APAPGSPRL	6	HLA-B07:02
chr1	35365852	DLGAP3	G377Vfs*91	VPSPLDSSAM	6	HLA-B07:02
chr9	139945517	ENTPD2	G204Vfs*171	APSPDALSM	6	HLA-B35:01
chr5	127626457	FBN2	D2138Tfs*111	LRAQAFVQM	6	HLA-B27:05
chr13	84455509	SLITRK1	K45Rfs*64	RLPSFTIYF	6	HLA-A24:02;HLA-A32:01
chr14	96761299	ATG2B	F1808Lfs*28	FPFDLIIMA	6	HLA-B35:01
chr12	130184705	TMEM132D	T207Rfs*75	GVREGTASGK	6	HLA-A03:01
chr8	24350675	ADAM7	L594Yfs*29	ILQTLAWWR	6	HLA-A31:01
chr5	127626457	FBN2	D2138Tfs*111	GVLNAIAMK	6	HLA-A11:01
chr18	19154750	ESCO1	S19Vfs*17	RIQKQKFRILK	6	HLA-A03:01
chr15	43621332	LCMT2	F452Lfs*11	GVLQLHFLRVR	6	HLA-A31:01
chr6	45390355	RUNX2	S31Pfs*9	RRFSPPPAAC	6	HLA-B27:05
chr2	230661315	TRIP12	S1195Lfs*24	RFLHVFFLL	6	HLA-A23:01;HLA-A24:02
chr2	182542971	NEUROD1	H206Pfs*38	QRFLPCTPL	6	HLA-C07:02
chrX	132160413	USP26	G613Afs*26	AEDSSKSTL	6	HLA-B40:01
chr2	230661315	TRIP12	S1195Lfs*24	KRFLHVFFLL	6	HLA-B27:05
chr17	41931337	CD300LG	M218Hfs*21	HAAGLHLSR	6	HLA-A68:01
chr5	127626457	FBN2	D2138Tfs*111	KTMKLHFRI	6	HLA-A32:01
chr11	380921	B4GALNT4	G991Vfs*71	GASAAGRAL	6	HLA-C03:04
chr22	47086002	CERK	K477Rfs*74	FAAATPPAA	6	HLA-C03:04
chr9	103062934	INVS	N1061Kfs*20	ATQPKKQNK	6	HLA-A11:01
chr12	102108338	CHPT1	F162Sfs*23	TYPDWFFSA	6	HLA-A23:01;HLA-A24:02
chr6	29141422	OR2J2	N6Mfs*21	SLFYLDFLIGL	6	HLA-A02:01
chr5	32089076	PDZD2	K1843Rfs*31	ALLSRKQTWK	6	HLA-A03:01
chr19	48198190	GLTSCR1	A979Pfs*67	ASLLCFQPR	6	HLA-A31:01
chrX	153278805	IRAK1	P540Lfs*53	ALAEPTVGL	5	HLA-A02:01
chr2	171509587	MYO3B	S1330Lfs*102	FLHPQKETLLL	5	HLA-A02:01
chr2	114500277	SLC35F5	C248fs	WQICHIKKHF	5	HLA-B15:01
chr1	46752129	LRRC41	S134Pfs*116	MEAFFPMFY	5	HLA-B44:02;HLA-B44:03
chr18	60243776	ZCCHC2	P1169Lfs*70	YAPPLPLLM	5	HLA-C06:02;HLA-C12:03
chr22	46238984	ATXN10	V453Wfs*12	SLLKKWVLK	5	HLA-A03:01;HLA-A11:01
chrX	100536709	TAF7L	K240Rfs*26	KRSLMSKKWKK	5	HLA-B27:05
chr3	122631702	SEMA5B	Q905Rfs*147	RRRHYVPHR	5	HLA-B27:05
chr10	91203598	SLC16A12	F43Lfs*22	HTSLRITHK	5	HLA-A11:01
chr19	54515282	CACNG6	P209Rfs*21	RPHASPTST	5	HLA-B07:02
chr10	112333494	SMC3	Y43Mfs*69	MQFSLFSVM	5	HLA-C12:03
chr1	248512384	OR14C36	F105Lfs*28	VVFLYMWSF	5	HLA-A32:01
chr11	126137087	SRPR	K170Rfs*33	QSLQKSQVFQW	5	HLA-B57:01
chr12	57919697	MBD6	F318Sfs*59	PQLPTPHHF	5	HLA-A23:01
chr1	211451507	RCOR3	T133Lfs*7	YSWKKLAL	5	HLA-B08:01
chr19	36278096	ARHGAP33	P717Lfs*79	NPPSTARCL	5	HLA-B07:02
chr19	19369444	HAPLN4	T236Pfs*43	TTGIAITPR	5	HLA-A68:01;HLA-A33:03
chr7	148947624	ZNF212	E135Rfs*35	SVSPSRNGRIW	5	HLA-B57:01
chr11	1902786	LSP1	Q108Sfs*31	MPTKRRTVM	5	HLA-B07:02
chr19	36278096	ARHGAP33	P717Lfs*79	WPWPWLSGL	5	HLA-B35:01
chr19	11618821	ECSIT	Q261Sfs*5	QQIPPAPHR	5	HLA-A31:01
chr16	84213650	TAF1C	Q534Pfs*19	LAGPPSLFL	5	HLA-C03:03;HLA-C03:04
chr1	110906427	SLC16A4	F475Lfs*12	LLSSVSFFL	5	HLA-A02:01
chr12	57919697	MBD6	F318Sfs*59	LYRAEGPVPR	5	HLA-A31:01
chr3	15084406	NR2C2	F563Lfs*10	EELFLLVSL	5	HLA-B18:01;HLA-B40:01;HLA-B44:03
chr14	24845601	NFATC4	Y722Tfs*122	RRGPHHPTD	5	HLA-C07:01
chr19	54515282	CACNG6	P209Rfs*21	HASPTSTPGPW	5	HLA-B57:01
chr1	28785730	PHACTR4	S54Vfs*12	WRKKKVVI	5	HLA-B08:01
chr20	56227349	PMEPA1	S209Afs*61	SSTSRAVGR	5	HLA-A68:01
chr14	52481919	NID2	R1035Gfs*67	GVWTKMAER	5	HLA-A31:01
chr19	36357214	KIRREL2	C652Afs*79	HLATRVSRL	5	HLA-B08:01
chr2	203922058	NBEAL1	E136Rfs*14	RKWQIRHVL	5	HLA-A32:01
chr3	122631702	SEMA5B	Q905Rfs*147	EYQDCNPRL	5	HLA-A23:01
chr5	90124781	GPR98	F5465Lfs*13	VEVYFLWNY	5	HLA-B18:01
chr11	1902786	LSP1	Q108Sfs*31	ALDSGEPPSA	5	HLA-A02:01
chr20	56227349	PMEPA1	S209Afs*61	RPPTARSSAT	5	HLA-B07:02
chr1	110906427	SLC16A4	F475Lfs*12	SVSFFLYHW	5	HLA-A32:01;HLA-B57:01
chr20	56227349	PMEPA1	S209Afs*61	RAVGRPPCW	5	HLA-B57:01
chr6	88318838	ORC3	R204Gfs*16	MLSKKGLLL	5	HLA-B08:01
chr12	75804255	GLIPR1L2	K94Nfs*105	RRKCTILKM	5	HLA-C07:01
chr15	42742957	ZNF106	S482Pfs*33	TQIPRTSPL	5	HLA-B15:01;HLA-C03:03
chr6	101296336	ASCC3	F163Lfs*5	KEHGDRVFL	5	HLA-B40:01
chr16	15820795	MYH11	K1256del	QEVEHKKKL	5	HLA-B40:01
chr16	72991758	ZFHX3	E763Sfs*61	ATLPGRRRR	5	HLA-A31:01
chr5	56219767	MIER3	R343Dfs*15	ITLELRTIW	5	HLA-A32:01;HLA-B57:01
chr3	122631702	SEMA5B	Q905Rfs*147	APHSKVWTL	5	HLA-B08:01
chr6	146264759	SHPRH	G587Efs*23	HLSIPIHKV	5	HLA-A02:01
chr7	96639185	DLX6	L238Sfs*55	LPRPRVSVC	5	HLA-B07:02
chr3	45637325	LIMD1	G320Vfs*6	LPRSNSGLGV	5	HLA-B07:02
chr17	73501069	CASKIN2	P339Rfs*95	SRWSASGWASL	5	HLA-B27:05
chr16	84213650	TAF1C	Q534Pfs*19	VPRLAGPPSLF	5	HLA-B07:02
chr16	30041821	FAM57B	V10Wfs*112	VTGTSTRSK	5	HLA-A11:01
chr19	36357214	KIRREL2	C652Afs*79	HMLPSPHLATR	5	HLA-A31:01
chr6	107391602	BEND3	D265Tfs*54	SPGAAVPVA	5	HLA-B07:02
chr2	131520251	AMER3	P204Rfs*62	RRSKAFLPR	5	HLA-B27:05
chr7	96639185	DLX6	L238Sfs*55	RPRVSVCPPTA	5	HLA-B07:02
chr2	38224583	RMDN2	M326Wfs*39	CLEKYHLQLY	5	HLA-A01:01
chr17	73501069	CASKIN2	P339Rfs*95	IVWAVRAAW	5	HLA-A32:01;HLA-B57:01
chr1	11128120	EXOSC10	I858Lfs*?	AAKKLNSRW	5	HLA-B57:01
chr1	46752129	LRRC41	S134Pfs*116	FMEAFFPMFY	5	HLA-A01:01;HLA-A29:02
chr16	30041821	FAM57B	V10Wfs*112	SPRTRSSGC	5	HLA-B07:02
chr17	73501069	CASKIN2	P339Rfs*95	GYFPRALSR	5	HLA-A31:01
chr8	70744246	SLCO5A1	Y222Tfs*6	FISPPTRSK	5	HLA-A11:01;HLA-A03:01
chr19	45996513	RTN2	P313Lfs*9	QRGPTPLLL	5	HLA-C07:01
chr12	57648750	R3HDM2	D913Tfs*41	WLPKMPPFV	5	HLA-A02:07
chr1	211451507	RCOR3	T133Lfs*7	KYYYSWKKL	5	HLA-A23:01;HLA-A24:02
chr1	211451507	RCOR3	T133Lfs*7	YYSWKKLAL	5	HLA-A24:02
chr16	30409310	ZNF48	R249Dfs*43	HISALIAAR	5	HLA-A68:01
chr7	29070262	CPVL	V418Ffs*24	GRSLNLTVK	5	HLA-B27:05
chr12	57919697	MBD6	F318Sfs*59	IPHYPLPAL	5	HLA-B35:01
chr7	97933623	BAIAP2L1	P436Hfs*60	SPRPRLLTM	5	HLA-B08:01
chr16	66945906	CDH16	K563Sfs*22	RVMPPPSWTR	5	HLA-A31:01
chr1	14108749	PRDM2	V1490Ffs*74	TTADGQRMR	5	HLA-A68:01
chr14	52481919	NID2	R1035Gfs*67	APAPSQAPPL	5	HLA-B07:02
chr18	60243776	ZCCHC2	P1169Lfs*70	RYAPPLPLL	5	HLA-A23:01;HLA-A24:02;HLA-C07:02
chr1	27106804	ARID1A	F2141Sfs*59	WLWYCWPTW	5	HLA-A32:01
chr19	36278096	ARHGAP33	P717Lfs*79	LPNPPSTARCL	5	HLA-B07:02
chr3	122631702	SEMA5B	Q905Rfs*147	RPGLSGVSAL	5	HLA-B07:02
chr19	39330958	HNRNPL	P338Tfs*56	GPKSLRPPV	5	HLA-B07:02
chr10	112333494	SMC3	Y43Mfs*69	NFFMQFSLF	5	HLA-A24:02
chr18	60243776	ZCCHC2	P1169Lfs*70	LLMIRWIL	5	HLA-B08:01
chr10	105363391	SH3PXD2A	S529Afs*43	TPRGSSSMRSL	5	HLA-B07:02
chr17	70119910	SOX9	V306Cfs*77	ASAAPRPPR	5	HLA-A11:01
chr10	98336475	TM9SF3	S72Vfs*31	KLWEKHFKGL	5	HLA-A02:01
chr19	56249722	NLRP9	S7Rfs*9	MAESFFRIL	5	HLA-C03:03
chr1	46752129	LRRC41	S134Pfs*116	FPMFYVGPLM	5	HLA-B35:01
chr5	108290522	FER	K476Nfs*53	SRALGFQTF	5	HLA-B27:05
chr16	58705111	SLC38A7	V357Cfs*38	RYQGCQWRR	5	HLA-A31:01
chr16	84213650	TAF1C	Q534Pfs*19	FLPGSTPSL	5	HLA-A02:01;HLA-A02:07
chr22	50297991	ALG12	Q386Rfs*75	APAGAPQTDV	5	HLA-B07:02
chr2	203922058	NBEAL1	E136Rfs*14	KSKKKRRKW	5	HLA-B57:01
chr3	182602674	ATP11B	Y884Ifs*30	TLVQYFFIR	5	HLA-A31:01
chr5	74324983	GCNT4	H294Ifs*14	KEAPPITFR	5	HLA-A31:01
chr19	36278096	ARHGAP33	P717Lfs*79	LGVPHPRPL	5	HLA-C03:03;HLA-C03:04
chr12	75804255	GLIPR1L2	K94Nfs*105	IIFIYKMYK	5	HLA-A03:01
chr10	105363391	SH3PXD2A	S529Afs*43	RPRRALRGPV	5	HLA-B07:02
chr7	29070262	CPVL	V418Ffs*24	QEYKKAEKKF	5	HLA-B44:02
chr5	74324983	GCNT4	H294Ifs*14	ISKEAPPITF	5	HLA-B15:01
chr7	13975473	ETV1	T139Hfs*116	LAVRPAKAF	5	HLA-C03:03
chr7	96639185	DLX6	L238Sfs*55	RQRCLQSGTF	5	HLA-B15:01
chr18	43459143	EPG5	Y1902Ifs*26	FFISFGYPR	5	HLA-A33:03
chr3	182602674	ATP11B	Y884Ifs*30	FYISSTVCF	5	HLA-A23:01;HLA-A24:02;HLA-C07:02
chr5	39394337	DAB2	K29Rfs*12	KRKALKRQM	5	HLA-B27:05;HLA-C07:01
chr19	36357214	KIRREL2	C652Afs*79	SPATSNPHPL	5	HLA-B07:02
chr1	46752129	LRRC41	S134Pfs*116	SSFTMGLSVK	5	HLA-A11:01
chr17	38552642	TOP2A	T1205Hfs*19	KAKGKKHKW	5	HLA-B57:01
chr14	101200555	DLK1	P160Lfs*50	HARTTASAL	5	HLA-B07:02
chr18	60243776	ZCCHC2	P1169Lfs*70	LRYAPPLPL	5	HLA-C07:02
chr1	14108749	PRDM2	V1490Ffs*74	PPKKKFLI	5	HLA-B08:01
chr14	57052612	TMEM260	F111Sfs*25	SPFSGFLAHL	5	HLA-B07:02
chr19	36223002	KMT2B	G1879Vfs*16	SPSRRPLGV	5	HLA-B07:02
chr2	131520251	AMER3	P204Rfs*62	AFLPRVRGR	5	HLA-A31:01
chr3	108818240	MORC1	S130Lfs*14	ETMTCVFFLR	5	HLA-A33:03
chr2	203420002	BMPR2	I540Lfs*24	IILPPHTLK	5	HLA-A03:01;HLA-A11:01
chr10	91203598	SLC16A12	F43Lfs*22	WSSRHTSLR	5	HLA-A68:01
chr5	93788720	KIAA0825	F767Lfs*27	LLYSGLHQL	5	HLA-A02:07
chr1	46752129	LRRC41	S134Pfs*116	KFMEAFFPMF	5	HLA-A23:01;HLA-A24:02
chr22	46238984	ATXN10	V453Wfs*12	SLLKKWVL	5	HLA-B08:01
chr10	17363321	ST8SIA6	A252Pfs*53	KSLKQDKRF	5	HLA-B57:01
chr17	73501069	CASKIN2	P339Rfs*95	VPAAGRALRAL	5	HLA-B07:02
chr5	90106342	GPR98	Y5091Tfs*7	EEFFTLTL	5	HLA-B18:01
chr5	39394337	DAB2	K29Rfs*12	SKKEKRKAL	5	HLA-B08:01
chr22	41574678	EP300	H2324Pfs*55	RPQSQPPPL	5	HLA-B07:02
chrX	153070087	PDZD4	G344Afs*63	ATRAWATRW	5	HLA-A32:01;HLA-B57:01
chrX	100536709	TAF7L	K240Rfs*26	KRFRKTQKR	5	HLA-B27:05
chrX	100536709	TAF7L	K240Rfs*26	FRKTQKRSL	5	HLA-C06:02;HLA-C07:02
chr1	207139176	FCAMR	R66Kfs*103	SPGHGNTQA	5	HLA-B07:02
chr5	108290522	FER	K476Nfs*53	LMDRGDILSY	5	HLA-A01:01
chr16	72821960	ZFHX3	A3407Lfs*78	STTPSLFQR	5	HLA-A11:01;HLA-A31:01;HLA-A68:01;HLA-A33:03
chr2	242179467	HDLBP	G747Afs*27	HVSSSLRLR	5	HLA-A68:01
chr10	91203598	SLC16A12	F43Lfs*22	VTRCISIFLW	5	HLA-B57:01
chr1	46752129	LRRC41	S134Pfs*116	SLMWLLSSH	5	HLA-A03:01
chr7	13975473	ETV1	T139Hfs*116	FLNPVTPFLL	5	HLA-A02:01;HLA-A02:07
chr12	40041760	C12orf40	K186Sfs*19	SRMTSAVLL	5	HLA-B27:05;HLA-C07:02
chr14	24845601	NFATC4	Y722Tfs*122	RLLFLHPHR	5	HLA-A31:01
chr14	101200555	DLK1	P160Lfs*50	TAAPPTHAR	5	HLA-A11:01
chr15	42742957	ZNF106	S482Pfs*33	LTYPNCVVH	5	HLA-C12:03
chr12	57919697	MBD6	F318Sfs*59	LQRPRHSIPHY	5	HLA-B15:01
chr15	101438350	ALDH1A3	K284Rfs*83	RTLTWTWQW	5	HLA-A32:01;HLA-B57:01
chr2	203420002	BMPR2	I540Lfs*24	NRRVPKLVL	5	HLA-C07:02
chr1	160313199	NCSTN	G6Vfs*22	REVGVSFAF	5	HLA-B40:01;HLA-B44:02;HLA-B44:03
chr17	73501069	CASKIN2	P339Rfs*95	ASPGHRSLLPK	5	HLA-A11:01
chr4	3430399	RGS12	K1178Nfs*32	KIGKKNIRK	5	HLA-A11:01
chrX	153070087	PDZD4	G344Afs*63	ATAPWTSTA	5	HLA-C12:03
chr19	36223002	KMT2B	G1879Vfs*16	RRPLGVSPL	5	HLA-C07:02
chr14	24845601	NFATC4	Y722Tfs*122	APLSPWGCHSL	5	HLA-B07:02
chr19	36357214	KIRREL2	C652Afs*79	NPHPLGPQI	5	HLA-B07:02;HLA-B51:01
chr18	43459143	EPG5	Y1902Ifs*26	QWLSDFFISF	5	HLA-A23:01;HLA-A24:02
chr17	73501069	CASKIN2	P339Rfs*95	TLLPTASFL	5	HLA-A02:01
chr14	69256455	ZFP36L1	G271Vfs*36	LRILSRTRR	5	HLA-B27:05
chr12	75804255	GLIPR1L2	K94Nfs*105	SLFGTTLTK	5	HLA-A11:01
chr12	57648750	R3HDM2	D913Tfs*41	LPGGGGGTTV	5	HLA-B07:02
chr10	112333494	SMC3	Y43Mfs*69	TTGYQSIKR	5	HLA-A11:01;HLA-A68:01
chr7	83034823	SEMA3E	L314Cfs*11	DELEDVFCY	5	HLA-B18:01
chr18	43459143	EPG5	Y1902Ifs*26	WLSDFFISF	5	HLA-A29:02;HLA-A32:01
chr6	116836954	FAM26E	F246Lfs*75	RMMRRQWSL	5	HLA-A32:01
chr5	74324983	GCNT4	H294Ifs*14	KEAPPITFRY	5	HLA-B44:02;HLA-B44:03
chr2	43452622	ZFP36L2	G108Rfs*18	STAKSASSR	5	HLA-A68:01
chr6	116836954	FAM26E	F246Lfs*75	RLLQSCILSTK	5	HLA-A03:01
chr11	121475905	SORL1	M1581Cfs*34	RPKKCPLLL	5	HLA-B07:02
chr1	207139176	FCAMR	R66Kfs*103	MAVGGLSPL	5	HLA-C03:03;HLA-C03:04
chr10	105363391	SH3PXD2A	S529Afs*43	SPRRPRRAL	5	HLA-B07:02
chr3	122631702	SEMA5B	Q905Rfs*147	SSQGPAPVL	5	HLA-C03:03
chr12	75804255	GLIPR1L2	K94Nfs*105	MYKWSILNF	5	HLA-C07:02
chr14	24845601	NFATC4	Y722Tfs*122	TLLAKLLTY	5	HLA-A03:01;HLA-A29:02
chrX	153278805	IRAK1	P540Lfs*53	RRTPTCPAL	5	HLA-C07:02
chr1	247319909	ZNF124	T339Lfs*31	WKHKKLIL	5	HLA-B08:01
chr9	90321802	DAPK1	Y1275Tfs*31	RPASAWTSM	5	HLA-B07:02
chr3	15084406	NR2C2	F563Lfs*10	ITEELFLLV	5	HLA-A01:01
chr16	72821960	ZFHX3	A3407Lfs*78	GLLPQTKTL	5	HLA-A02:01
chr5	90124781	GPR98	F5465Lfs*13	YFLWNYMKL	5	HLA-A24:02
chr2	206166298	PARD3B	T837Rfs*13	KVKKRKRRR	5	HLA-A31:01
chr14	24845601	NFATC4	Y722Tfs*122	SLRQPPFGR	5	HLA-A31:01
chr14	101200555	DLK1	P160Lfs*50	ASQAISARSW	5	HLA-B57:01
chr10	17363321	ST8SIA6	A252Pfs*53	QPMEMHFFF	5	HLA-B35:01
chr15	91347484	BLM	K1217Nfs*62	IPSLSRSLQNL	5	HLA-B07:02
chr14	55817461	FBXO34	I120Lfs*13	NTKEKLHSL	5	HLA-B08:01
chr12	124848228	NCOR2	I976Sfs*87	AAIPPSSPK	5	HLA-A11:01
chr12	124848228	NCOR2	I976Sfs*87	RPRSCLGTPL	5	HLA-B07:02
chr12	124848228	NCOR2	I976Sfs*87	AIPPSRSPK	5	HLA-A03:01;HLA-A11:01
chr12	75804255	GLIPR1L2	K94Nfs*105	WSILNFMVL	5	HLA-C03:03
chr1	248512384	OR14C36	F105Lfs*28	WSFCFSPLW	5	HLA-B57:01
chr16	72821960	ZFHX3	A3407Lfs*78	GLLPQTKTLPK	5	HLA-A03:01
chr6	116836954	FAM26E	F246Lfs*75	ILFPCLRLL	5	HLA-C06:02
chr19	36278096	ARHGAP33	P717Lfs*79	SPLPPLPCL	5	HLA-B07:02
chr10	112333494	SMC3	Y43Mfs*69	FSLFSVMSL	5	HLA-C03:03
chr16	66945906	CDH16	K563Sfs*22	RVMPPPSWTRR	5	HLA-A03:01;HLA-A11:01
chr22	50297991	ALG12	Q386Rfs*75	SSTIMTIQR	5	HLA-A68:01
chrX	102003967	BHLHB9	K17Rfs*21	LYKLKLEQR	5	HLA-A31:01
chrX	153278805	IRAK1	P540Lfs*53	QRHQEPVPR	5	HLA-B27:05
chr6	110746117	SLC22A16	T565Rfs*21	TTNNSGLEKR	5	HLA-A68:01
chr2	114500277	SLC35F5	C248fs	KISFFFALW	5	HLA-A32:01;HLA-B57:01
chr14	24898055	CBLN3	P69Lfs*35	GEAPLGEWHL	5	HLA-B40:01
chr17	73501069	CASKIN2	P339Rfs*95	YFPRALSRW	5	HLA-A24:02
chr3	122345823	PARP15	R463Efs*7	DSMKKETSL	5	HLA-B08:01
chr5	109940905	TMEM232	N394Ifs*13	IFYTWTNQY	5	HLA-A29:02
chr19	36278096	ARHGAP33	P717Lfs*79	STARCLWRW	5	HLA-A32:01;HLA-B57:01
chr6	96999786	UFL1	R660Gfs*17	RYCSNIDKHW	5	HLA-A23:01;HLA-A24:02
chr10	98336475	TM9SF3	S72Vfs*31	KGLNWNLVVW	5	HLA-B57:01
chr5	102309949	PAM	K433Rfs*32	EIANVVQKR	5	HLA-A68:01
chr2	38224583	RMDN2	M326Wfs*39	KLYTISLRLK	5	HLA-A03:01
chr17	70119910	SOX9	V306Cfs*77	RRRPHSSRR	5	HLA-B27:05
chr5	90124781	GPR98	F5465Lfs*13	VYFLWNYMKL	5	HLA-A24:02
chr10	98336475	TM9SF3	S72Vfs*31	VSVITMKLW	5	HLA-B57:01
chr1	248512384	OR14C36	F105Lfs*28	QVFLVVFLY	5	HLA-A03:01;HLA-A29:02;HLA-B35:01
chr2	242179467	HDLBP	G747Afs*27	SSSLRLRTR	5	HLA-A31:01
chr22	50297991	ALG12	Q386Rfs*75	LVPPRQTSF	5	HLA-B15:01
chr1	46752129	LRRC41	S134Pfs*116	MEAFFPMF	5	HLA-B18:01
chr11	126137087	SRPR	K170Rfs*33	KSQVFQWVL	5	HLA-A32:01
chr6	110746117	SLC22A16	T565Rfs*21	KRLPPGILV	5	HLA-B27:05
chr5	74324983	GCNT4	H294Ifs*14	RYLLAVLIL	5	HLA-A24:02
chr6	88318838	ORC3	R204Gfs*16	LANGSLLLL	5	HLA-C03:03
chr1	160313199	NCSTN	G6Vfs*22	SFAFCLSASY	5	HLA-A29:02
chr12	75804255	GLIPR1L2	K94Nfs*105	LRIIFIYKM	5	HLA-B27:05
chr6	24798950	C6orf229	I46Sfs*20	MRKKLLYLAK	5	HLA-B27:05
chr5	93788720	KIAA0825	F767Lfs*27	AYHISTLLY	5	HLA-A29:02;HLA-C07:02
chr14	24845601	NFATC4	Y722Tfs*122	LLFLHPHRL	5	HLA-A02:01
chr1	246784734	CNST	S130Qfs*7	IPPGLFQEI	5	HLA-B51:01
chr16	58705111	SLC38A7	V357Cfs*38	SPCCWRSSSL	5	HLA-B07:02
chr1	46752129	LRRC41	S134Pfs*116	AMSDSSPSV	5	HLA-A02:01
chr9	19063047	HAUS6	S530Vfs*12	KVIHFKKSK	5	HLA-A11:01
chr15	101438350	ALDH1A3	K284Rfs*83	CVRTLTWTW	5	HLA-A32:01;HLA-B57:01
chrX	153070087	PDZD4	G344Afs*63	RTATSWASSF	5	HLA-B57:01
chr5	109940905	TMEM232	N394Ifs*13	FYTWTNQYL	5	HLA-A24:02;HLA-C06:02
chr19	36357214	KIRREL2	C652Afs*79	QAISPHPTL	5	HLA-C03:03
chr3	52546401	STAB1	P978Lfs*57	MPTSPSSTNGL	5	HLA-B07:02
chrX	102003967	BHLHB9	K17Rfs*21	EQRGRLLVL	5	HLA-B08:01
chr7	13975473	ETV1	T139Hfs*116	SQTSPSHHK	5	HLA-A11:01
chr14	52481919	NID2	R1035Gfs*67	ATSAGVWTK	5	HLA-A03:01;HLA-A11:01
chrX	153070087	PDZD4	G344Afs*63	SSWRSSATW	5	HLA-A32:01;HLA-B57:01
chr20	61511207	DIDO1	P2034Rfs*240	LTWGPKRSR	5	HLA-A31:01
chr15	91347484	BLM	K1217Nfs*62	LENLQKSANLW	5	HLA-B44:02;HLA-B44:03
chr16	72821960	ZFHX3	A3407Lfs*78	TLPKNPPNQK	5	HLA-A03:01
chr7	148947624	ZNF212	E135Rfs*35	SVSPSRNGR	5	HLA-A11:01;HLA-A31:01;HLA-A68:01
chr1	233388513	PCNXL2	K619Rfs*52	ILAPAPHAL	5	HLA-A02:01;HLA-C03:03
chr1	160313199	NCSTN	G6Vfs*22	LTREVGVSF	5	HLA-B15:01;HLA-B57:01
chr18	43459143	EPG5	Y1902Ifs*26	FGYPRWTL	5	HLA-B08:01
chr1	246784734	CNST	S130Qfs*7	GLFQEILHL	5	HLA-A02:01
chr14	52481919	NID2	R1035Gfs*67	VYPPSLHPW	5	HLA-A23:01;HLA-A24:02
chr10	112333494	SMC3	Y43Mfs*69	FMQFSLFSV	5	HLA-A02:01
chr3	122631702	SEMA5B	Q905Rfs*147	SPPAPHSKV	5	HLA-B07:02
chr17	38552642	TOP2A	T1205Hfs*19	LLRVVKESF	5	HLA-B15:01
chr22	46238984	ATXN10	V453Wfs*12	ADASLLKKW	5	HLA-B44:02
chr5	108290522	FER	K476Nfs*53	QELLKNKETF	5	HLA-B44:02;HLA-B44:03
chr12	57648750	R3HDM2	D913Tfs*41	SPAPWLPKM	5	HLA-B07:02;HLA-B35:01
chr7	13975473	ETV1	T139Hfs*116	HRSPYQIAA	5	HLA-C07:02
chr22	38130773	TRIOBP	G1479Afs*28	APEGAWGAL	5	HLA-B07:02
chr4	3430399	RGS12	K1178Nfs*32	RSFLSLFPK	5	HLA-A03:01;HLA-A11:01
chr19	39330958	HNRNPL	P338Tfs*56	TPSPTTRVW	5	HLA-B07:02;HLA-B35:01
chr14	24845601	NFATC4	Y722Tfs*122	FLHPHRLKA	5	HLA-A02:01
chr15	101438350	ALDH1A3	K284Rfs*83	TPASCVRTL	5	HLA-B07:02
chr3	182602674	ATP11B	Y884Ifs*30	SSTVCFLSK	5	HLA-A11:01
chr10	105363391	SH3PXD2A	S529Afs*43	RARTPRGSSSM	5	HLA-B07:02
chr10	17363321	ST8SIA6	A252Pfs*53	SAKQKEKL	5	HLA-B08:01
chr16	84213650	TAF1C	Q534Pfs*19	VPRLAGPPSL	5	HLA-B07:02
chr21	42540489	BACE2	P102Rfs*25	TPRRSYRFSL	5	HLA-B07:02
chr1	11128120	EXOSC10	I858Lfs*?	EASGTTGHR	5	HLA-A68:01
chr22	50297991	ALG12	Q386Rfs*75	HTHTSSWRR	5	HLA-A33:03
chr5	90124781	GPR98	F5465Lfs*13	EVYFLWNYM	5	HLA-A26:01
chr3	122631702	SEMA5B	Q905Rfs*147	WRRPPTVQV	5	HLA-C07:02
chr1	110906427	SLC16A4	F475Lfs*12	LSSVSFFLY	5	HLA-A01:01
chr16	66945906	CDH16	K563Sfs*22	VMPPPSWTR	5	HLA-A31:01
chr2	43452622	ZFP36L2	G108Rfs*18	SPAQQGEQI	5	HLA-B07:02
chr19	39330958	HNRNPL	P338Tfs*56	ALCSWSMAW	5	HLA-A32:01
chr11	77784147	NDUFC2	F69Lfs*7	LYITAFFLL	5	HLA-A23:01;HLA-A24:02
chrX	153070087	PDZD4	G344Afs*63	SMSATVSSW	5	HLA-A32:01
chr3	52546401	STAB1	P978Lfs*57	LRVPASRFL	5	HLA-C06:02
chr10	98336475	TM9SF3	S72Vfs*31	GLNWNLVVW	5	HLA-A32:01
chr1	207139176	FCAMR	R66Kfs*103	SSFALPQKK	5	HLA-A11:01;HLA-A68:01
chr15	91347484	BLM	K1217Nfs*62	REEMVKNVL	5	HLA-B40:01
chr1	27106804	ARID1A	F2141Sfs*59	RWLWYCWPTW	5	HLA-A24:02
chr22	28196403	MN1	P45Lfs*8	APAFHTGGPL	5	HLA-B07:02
chr10	112333494	SMC3	Y43Mfs*69	LVLFLLLWR	5	HLA-A31:01
chr10	105363391	SH3PXD2A	S529Afs*43	MRSLSMTSL	5	HLA-B27:05
chr10	17363321	ST8SIA6	A252Pfs*53	RTLQPMEMHF	5	HLA-A23:01;HLA-B57:01
chr19	36278096	ARHGAP33	P717Lfs*79	LPNPPSTAR	5	HLA-B35:01
chr6	46658608	TDRD6	N917Kfs*15	KMYNICSGF	5	HLA-A32:01
chr11	126137087	SRPR	K170Rfs*33	SQVFQWVLR	5	HLA-A31:01
chr6	88318838	ORC3	R204Gfs*16	LLLANGSLLLL	5	HLA-A02:01
chr1	248512384	OR14C36	F105Lfs*28	FCFSPLWLM	5	HLA-C12:03
chr22	50297991	ALG12	Q386Rfs*75	GAVITTSFW	5	HLA-B57:01
chr14	24898055	CBLN3	P69Lfs*35	APVGPSTST	5	HLA-B07:02
chr19	39330958	HNRNPL	P338Tfs*56	TTKGEGWVHQW	5	HLA-B57:01
chr1	110906427	SLC16A4	F475Lfs*12	FPFFCTIGRKM	5	HLA-B35:01
chr3	108818240	MORC1	S130Lfs*14	SVKKKVLVR	5	HLA-A31:01
chr20	61511207	DIDO1	P2034Rfs*240	ESARPTGAR	5	HLA-A68:01
chr11	121475905	SORL1	M1581Cfs*34	RPTAIRQTL	5	HLA-B07:02
chr19	54515282	CACNG6	P209Rfs*21	SPEPPRPHA	5	HLA-B07:02
chr17	73501069	CASKIN2	P339Rfs*95	RTLLPTASF	5	HLA-A32:01;HLA-B57:01
chr11	126137087	SRPR	K170Rfs*33	GPRRKVLMV	5	HLA-B07:02
chr22	41574678	EP300	H2324Pfs*55	AASAFSTPR	5	HLA-A11:01;HLA-A68:01
chr20	56227349	PMEPA1	S209Afs*61	RPPTARSSA	5	HLA-B07:02
chr10	17363321	ST8SIA6	A252Pfs*53	FPSGPTRVPL	5	HLA-B07:02
chr11	126137087	SRPR	K170Rfs*33	GPRRKVLMVL	5	HLA-B07:02
chr19	39330958	HNRNPL	P338Tfs*56	HPSMALTPTAL	5	HLA-B07:02
chrX	153070087	PDZD4	G344Afs*63	STATRAWATR	5	HLA-A68:01
chr6	110746117	SLC22A16	T565Rfs*21	RLPPGILVL	5	HLA-A02:01
chr1	233388513	PCNXL2	K619Rfs*52	TVLSKENQICK	5	HLA-A11:01
chr7	148947624	ZNF212	E135Rfs*35	SRNGRIWRI	5	HLA-B27:05;HLA-C06:02
chr18	43459143	EPG5	Y1902Ifs*26	LSDFFISFGY	5	HLA-A01:01
chr18	29453418	TRAPPC8	F679Lfs*18	SATRVFLAM	5	HLA-C03:03
chrX	153278805	IRAK1	P540Lfs*53	LLHGSPWQR	5	HLA-A31:01
chr1	248512384	OR14C36	F105Lfs*28	LSASHFTTL	5	HLA-C03:03
chr16	66945906	CDH16	K563Sfs*22	SPSVPQPAL	5	HLA-B07:02;HLA-B35:01
chrX	153278805	IRAK1	P540Lfs*53	AASCIPLPR	5	HLA-A11:01
chr19	39330958	HNRNPL	P338Tfs*56	HPLPHHPSM	5	HLA-B07:02;HLA-B08:01;HLA-B35:01
chr2	203922058	NBEAL1	E136Rfs*14	RRKWQIRHV	5	HLA-C07:01;HLA-C06:02
chr3	192517004	MB21D2	N216Mfs*11	KMGPSSPSF	5	HLA-A32:01;HLA-B15:01
chr17	12656041	MYOCD	S481Pfs*18	DASPPSACTR	5	HLA-A68:01
chr14	32562545	ARHGAP5	F892Lfs*9	AVTDSQADFLK	5	HLA-A11:01
chr7	13975473	ETV1	T139Hfs*116	WTTDFAASF	5	HLA-A26:01
chr7	83034823	SEMA3E	L314Cfs*11	CYLPEIIRI	5	HLA-A23:01
chr15	91347484	BLM	K1217Nfs*62	SLSRSLQNL	5	HLA-A02:01
chr14	24845601	NFATC4	Y722Tfs*122	RQPPFGRLLF	5	HLA-A24:02;HLA-B15:01
chr1	110906427	SLC16A4	F475Lfs*12	SSVSFFLYH	5	HLA-A11:01
chr16	30409310	ZNF48	R249Dfs*43	RQLPRDRRPR	5	HLA-A31:01
chr12	75804255	GLIPR1L2	K94Nfs*105	IFIYKMYKW	5	HLA-A23:01;HLA-A24:02
chr1	215793922	KCTD3	S806Vfs*16	TPSPRHKKV	5	HLA-B07:02
chr22	41574678	EP300	H2324Pfs*55	FPKDAASAF	5	HLA-B35:01
chr14	24845601	NFATC4	Y722Tfs*122	GRLLFLHPHRL	5	HLA-B27:05
chr12	75804255	GLIPR1L2	K94Nfs*105	ILNFMVLVK	5	HLA-A03:01
chr16	19722724	KNOP1	G320Afs*8	VVLEKKATW	5	HLA-B57:01
chr16	72821960	ZFHX3	A3407Lfs*78	TSWSAASAR	5	HLA-A68:01
chr3	111923223	SLC9C1	S672Hfs*9	DFFHMPGTY	5	HLA-A29:02
chr15	91347484	BLM	K1217Nfs*62	KTNWKNMVRK	5	HLA-A03:01
chr5	90106342	GPR98	Y5091Tfs*7	SEIEEFFTL	5	HLA-B18:01;HLA-B40:01;HLA-B44:02;HLA-B44:03
chr1	233388513	PCNXL2	K619Rfs*52	RPQPFFRAI	5	HLA-B07:02
chr22	38130773	TRIOBP	G1479Afs*28	RRAGGSQRPGR	5	HLA-B27:05
chr1	46752129	LRRC41	S134Pfs*116	FVISGSHLF	5	HLA-C03:03
chr17	73501069	CASKIN2	P339Rfs*95	QVTGIVWAVR	5	HLA-A68:01
chr19	39330958	HNRNPL	P338Tfs*56	LPHHPSMAL	5	HLA-B07:02;HLA-B35:01;HLA-C03:03
chr18	43459143	EPG5	Y1902Ifs*26	YPRWTLKAL	5	HLA-B07:02
chr16	84213650	TAF1C	Q534Pfs*19	RLAGPPPVSSF	5	HLA-B15:01
chr1	207139176	FCAMR	R66Kfs*103	HPVPLCPLI	5	HLA-B51:01
chr19	36278096	ARHGAP33	P717Lfs*79	GLSRWPSNR	5	HLA-A31:01
chr1	14108749	PRDM2	V1490Ffs*74	HPSGPSRTSS	5	HLA-B07:02
chr10	112333494	SMC3	Y43Mfs*69	EELLVPKRI	5	HLA-B44:03
chr12	124848228	NCOR2	I976Sfs*87	RRATPLSSL	5	HLA-B27:05;HLA-C07:01
chr7	13975473	ETV1	T139Hfs*116	RPAKAFPLL	5	HLA-B07:02
chr12	4653063	RAD51AP1	R70Dfs*21	LVFQLVQCL	5	HLA-C06:02
chr14	101200555	DLK1	P160Lfs*50	LASQAISAR	5	HLA-A68:01
chr11	126137087	SRPR	K170Rfs*33	KRGPRRKVL	5	HLA-C07:01
chr5	74324983	GCNT4	H294Ifs*14	EAPPITFRY	5	HLA-A29:02;HLA-A26:01
chr10	17363321	ST8SIA6	A252Pfs*53	KRFYFSIPST	5	HLA-B27:05
chr1	233388513	PCNXL2	K619Rfs*52	APAPHALSL	5	HLA-B07:02;HLA-B08:01;HLA-B35:01;HLA-C03:03
chr20	61511207	DIDO1	P2034Rfs*240	LTWGPKRSRW	5	HLA-B57:01
chr11	970195	AP2A2	K57Sfs*24	FSLVMTLTL	5	HLA-C03:03
chr19	39330958	HNRNPL	P338Tfs*56	GYGPPPTSL	5	HLA-C07:02
chrX	153070087	PDZD4	G344Afs*63	TATRAWATR	5	HLA-A68:01
chr15	42742957	ZNF106	S482Pfs*33	YPNCVVHVL	5	HLA-B07:02;HLA-B35:01;HLA-B51:01
chr20	61511207	DIDO1	P2034Rfs*240	ATNTETRLSK	5	HLA-A11:01
chr2	131520251	AMER3	P204Rfs*62	LPRVRGRGW	5	HLA-B07:02
chr12	124848228	NCOR2	I976Sfs*87	IPPSSPKSM	5	HLA-B07:02
chr1	27106804	ARID1A	F2141Sfs*59	RTRCAGRWLW	5	HLA-B57:01
chr5	90106342	GPR98	Y5091Tfs*7	SEIEEFFTLTL	5	HLA-B40:01
chr2	38224583	RMDN2	M326Wfs*39	KLSWIEKKW	5	HLA-B57:01
chr20	56227349	PMEPA1	S209Afs*61	RGRRPPTAR	5	HLA-A31:01
chr14	24845601	NFATC4	Y722Tfs*122	VPNHLQFPSF	5	HLA-B35:01
chr12	57648750	R3HDM2	D913Tfs*41	TSLPCTPLW	5	HLA-B57:01
chr7	96639185	DLX6	L238Sfs*55	LAILTGTPL	5	HLA-C03:03
chr18	29453418	TRAPPC8	F679Lfs*18	QRMVKNKQL	5	HLA-B27:05
chr12	75804255	GLIPR1L2	K94Nfs*105	TLTKLVVLL	5	HLA-A02:01
chr15	91347484	BLM	K1217Nfs*62	LYLLILRFCF	5	HLA-A24:02
chr2	43452622	ZFP36L2	G108Rfs*18	AAAPRSTPR	5	HLA-A11:01
chr10	91203598	SLC16A12	F43Lfs*22	HTSLRITHKR	5	HLA-A68:01
chr2	38224583	RMDN2	M326Wfs*39	QLYKKLYTI	5	HLA-A02:01;HLA-B08:01
chr18	60243776	ZCCHC2	P1169Lfs*70	RYAPPLPLLM	5	HLA-A23:01;HLA-A24:02
chr15	101438350	ALDH1A3	K284Rfs*83	ETPSMSKQNR	5	HLA-A68:01
chr21	42540489	BACE2	P102Rfs*25	LTLEAVTLPW	5	HLA-B57:01
chr7	13975473	ETV1	T139Hfs*116	RPSNPPHHPA	5	HLA-B07:02
chr20	61511207	DIDO1	P2034Rfs*240	ARTGARAKR	5	HLA-B27:05
chr19	39330958	HNRNPL	P338Tfs*56	STSGGSPSGPK	5	HLA-A11:01
chr5	108290522	FER	K476Nfs*53	NLVNMSFLY	5	HLA-A29:02
chr12	57919697	MBD6	F318Sfs*59	YRAEGPVPRH	5	HLA-B27:05
chr1	28785730	PHACTR4	S54Vfs*12	VINLKRLQK	5	HLA-A03:01
chr1	14108749	PRDM2	V1490Ffs*74	AQAPPKSHF	5	HLA-B15:01
chr1	14108749	PRDM2	V1490Ffs*74	SRTSSLQLR	5	HLA-B27:05
chr14	55817461	FBXO34	I120Lfs*13	KLHSLHPTSV	5	HLA-A02:01
chr12	57919697	MBD6	F318Sfs*59	VVPADPLLY	5	HLA-A29:02
chr3	122631702	SEMA5B	Q905Rfs*147	KVWTLSTSC	5	HLA-A32:01
chr14	24845601	NFATC4	Y722Tfs*122	GRLLFLHPH	5	HLA-B27:05
chr12	75804255	GLIPR1L2	K94Nfs*105	VVLLLHVQK	5	HLA-A11:01
chr14	52481919	NID2	R1035Gfs*67	TSTCPSAMTW	5	HLA-B57:01
chr3	13538268	HDAC11	V98Lfs*14	SSSPTSLCR	5	HLA-A11:01
chr1	14108749	PRDM2	V1490Ffs*74	HPSGPSRTSSL	5	HLA-B07:02
chr14	24845601	NFATC4	Y722Tfs*122	PPRPPTPPI	5	HLA-B07:02
chr19	36278096	ARHGAP33	P717Lfs*79	PWLSGLSRW	5	HLA-A23:01
chr1	147091501	BCL9	P516Lfs*5	VVRGPPLHTR	5	HLA-A31:01
chr17	73501069	CASKIN2	P339Rfs*95	LPKNPRTLL	5	HLA-B07:02
chr22	50297991	ALG12	Q386Rfs*75	WPASWGPQV	5	HLA-B07:02
chr1	46752129	LRRC41	S134Pfs*116	FYVGPLMCL	5	HLA-C07:02
chr2	38224583	RMDN2	M326Wfs*39	KLYTISLRL	5	HLA-A32:01
chr1	27106804	ARID1A	F2141Sfs*59	LATPPSAAW	5	HLA-B57:01;HLA-C03:03
chr11	121475905	SORL1	M1581Cfs*34	RLWRPTAIR	5	HLA-A31:01
chr5	108290522	FER	K476Nfs*53	LLKNKETF	5	HLA-B08:01
chr19	36278096	ARHGAP33	P717Lfs*79	SRWPSNRASR	5	HLA-B27:05
chr6	116836954	FAM26E	F246Lfs*75	RRQWSLWVL	5	HLA-B27:05;HLA-C07:01;HLA-C07:02
chr16	84213650	TAF1C	Q534Pfs*19	RLAGPPSLF	5	HLA-A32:01;HLA-B15:01
chr20	61511207	DIDO1	P2034Rfs*240	HPRSTGRTA	5	HLA-B07:02
chr18	60243776	ZCCHC2	P1169Lfs*70	LRYAPPLPLLM	5	HLA-B27:05
chr14	21556192	ARHGEF40	H1487Tfs*15	SPSLQPPTL	5	HLA-B07:02;HLA-B35:01
chr1	110906427	SLC16A4	F475Lfs*12	LLSSVSFFLY	5	HLA-A01:01
chr6	107391602	BEND3	D265Tfs*54	GAAVPVALR	5	HLA-A68:01
chr6	110746117	SLC22A16	T565Rfs*21	RLPPGILVLV	5	HLA-A02:01
chr22	28196403	MN1	P45Lfs*8	HTGGPLALW	5	HLA-B57:01
chr21	42540489	BACE2	P102Rfs*25	RSYRFSLTL	5	HLA-A32:01;HLA-C03:03;HLA-C07:01
chr1	14108749	PRDM2	V1490Ffs*74	TTADGQRMRR	5	HLA-A68:01
chr11	121475905	SORL1	M1581Cfs*34	VYIMSTTGW	5	HLA-A23:01;HLA-A24:02
chr3	122631702	SEMA5B	Q905Rfs*147	SSCQPPAWR	5	HLA-A31:01
chr16	72821960	ZFHX3	A3407Lfs*78	TPSTTPSLF	5	HLA-B07:02;HLA-B35:01
chr6	107391602	BEND3	D265Tfs*54	VALRPSASW	5	HLA-B57:01
chrX	102003967	BHLHB9	K17Rfs*21	KRLLYKLKL	5	HLA-B27:05
chr1	27106804	ARID1A	F2141Sfs*59	AAWRSCIALW	5	HLA-B57:01
chr5	93788720	KIAA0825	F767Lfs*27	SLKSFLSNHY	5	HLA-B15:01
chr10	112333494	SMC3	Y43Mfs*69	SIKRKFHF	5	HLA-B08:01
chr3	122631702	SEMA5B	Q905Rfs*147	LPVVGVTI	5	HLA-B51:01
chr1	160313199	NCSTN	G6Vfs*22	FAFCLSASY	5	HLA-B35:01;HLA-C12:03;HLA-C02:02
chr12	75804255	GLIPR1L2	K94Nfs*105	ILYMQQFSY	5	HLA-A29:02;HLA-B15:01
chr18	43459143	EPG5	Y1902Ifs*26	YSQNGVLIW	5	HLA-B57:01;HLA-C12:03
chr10	98336475	TM9SF3	S72Vfs*31	SVITMKLWEK	5	HLA-A11:01
chr5	76358967	AGGF1	N681Tfs*29	KTSQKLSLK	5	HLA-A11:01;HLA-A03:01
chr14	24845601	NFATC4	Y722Tfs*122	IPYLLRDTI	5	HLA-B51:01
chr19	39330958	HNRNPL	P338Tfs*56	WSMAWINLR	5	HLA-A31:01;HLA-A33:03
chrX	153070087	PDZD4	G344Afs*63	ATRWPCWRR	5	HLA-A31:01
chr12	124848228	NCOR2	I976Sfs*87	SSQPSQPRPR	5	HLA-A31:01
chr22	50297991	ALG12	Q386Rfs*75	STAPGGTTR	5	HLA-A11:01;HLA-A68:01
chr3	122631702	SEMA5B	Q905Rfs*147	GLHAQLPVV	5	HLA-A02:01
chr22	50297991	ALG12	Q386Rfs*75	STGTHTGSW	5	HLA-B57:01
chr14	24845601	NFATC4	Y722Tfs*122	FPAPSLVTR	5	HLA-A68:01
chr1	215793922	KCTD3	S806Vfs*16	SPRHKKVI	5	HLA-B08:01
chr11	1902786	LSP1	Q108Sfs*31	GEPPSAGVL	5	HLA-B40:01
chr21	42540489	BACE2	P102Rfs*25	PRRSYRFSL	5	HLA-C07:02
chr10	17363321	ST8SIA6	A252Pfs*53	TLQPMEMHF	5	HLA-B15:01
chr21	42540489	BACE2	P102Rfs*25	VTLPWQEPR	5	HLA-A11:01;HLA-A31:01;HLA-A33:03
chr7	13975473	ETV1	T139Hfs*116	NTTPWLAVR	5	HLA-A68:01;HLA-A33:03
chr5	90124781	GPR98	F5465Lfs*13	FLWNYMKLL	5	HLA-A02:01;HLA-A02:07
chr16	72991758	ZFHX3	E763Sfs*61	ATLPGRRRRRW	5	HLA-B57:01
chr9	135946658	CEL	V596Cfs*111	RPRVTPGPPP	5	HLA-B07:02
chr2	203922058	NBEAL1	E136Rfs*14	KRRKWQIRH	5	HLA-B27:05
chr15	42742957	ZNF106	S482Pfs*33	YPNCVVHVLM	5	HLA-B35:01
chrX	153278805	IRAK1	P540Lfs*53	PTSPWRVTR	5	HLA-A31:01
chr22	50297991	ALG12	Q386Rfs*75	RLHQLVPPR	5	HLA-A31:01
chr2	131520251	AMER3	P204Rfs*62	SAGPCVRTW	5	HLA-C12:03
chr6	24798950	C6orf229	I46Sfs*20	KSLQLRLIF	5	HLA-A32:01;HLA-B57:01
chr6	110746117	SLC22A16	T565Rfs*21	KRKRLPPGI	5	HLA-B27:05
chr11	970195	AP2A2	K57Sfs*24	TSASCSSSF	5	HLA-B15:01
chr18	43459143	EPG5	Y1902Ifs*26	VYSQNGVLI	5	HLA-A23:01;HLA-A24:02
chr2	38224583	RMDN2	M326Wfs*39	SWIEKKWLL	5	HLA-A24:02
chr9	90321802	DAPK1	Y1275Tfs*31	STHRPASAW	5	HLA-A32:01;HLA-B57:01
chr22	41574678	EP300	H2324Pfs*55	SQPPPLQSF	5	HLA-B15:01
chr3	122631702	SEMA5B	Q905Rfs*147	FVGVPTALR	5	HLA-A68:01
chr10	91203598	SLC16A12	F43Lfs*22	FLWSSRHTSL	5	HLA-A02:01
chr14	52481919	NID2	R1035Gfs*67	STCPSAMTW	5	HLA-B57:01
chr7	97933623	BAIAP2L1	P436Hfs*60	GRHPPLRPQR	5	HLA-B27:05
chr7	97933623	BAIAP2L1	P436Hfs*60	IRPGRHPPL	5	HLA-C07:02
chr12	75804255	GLIPR1L2	K94Nfs*105	SILNFMVLV	5	HLA-A02:01
chr14	24845601	NFATC4	Y722Tfs*122	TPPIPMKTL	5	HLA-B07:02
chr11	970195	AP2A2	K57Sfs*24	SSFSLVMTL	5	HLA-C12:03
chr2	43452622	ZFP36L2	G108Rfs*18	RRTNSGTAR	5	HLA-B27:05
chr1	248512384	OR14C36	F105Lfs*28	VFLYMWSFCF	5	HLA-A23:01
chr12	113442830	OAS2	N426Tfs*14	KTSGTKSSRK	5	HLA-A11:01
chr15	91347484	BLM	K1217Nfs*62	SRSLQNLYL	5	HLA-B27:05;HLA-C06:02;HLA-C07:01
chr3	45637325	LIMD1	G320Vfs*6	RSNSGLGVRF	5	HLA-B57:01
chr1	27106804	ARID1A	F2141Sfs*59	WYCWPTWLR	5	HLA-A31:01
chr3	122631702	SEMA5B	Q905Rfs*147	GPHGLHAQL	5	HLA-B07:02
chr12	57919697	MBD6	F318Sfs*59	LLAAYSLQR	5	HLA-A03:01
chr11	970195	AP2A2	K57Sfs*24	LVMTLTLDTW	5	HLA-B57:01
chr7	97933623	BAIAP2L1	P436Hfs*60	RPSPRPRLL	5	HLA-B07:02
chr1	46752129	LRRC41	S134Pfs*116	LSQPFSSLF	5	HLA-B57:01
chr2	171509587	MYO3B	S1330Lfs*102	HPQKETLLL	5	HLA-B07:02;HLA-B35:01
chr17	70119910	SOX9	V306Cfs*77	RPRTARSPT	5	HLA-B07:02
chr16	30409310	ZNF48	R249Dfs*43	LPRDRRPRT	5	HLA-B07:02
chr18	29453418	TRAPPC8	F679Lfs*18	MVKNKQLL	5	HLA-B08:01
chr6	116836954	FAM26E	F246Lfs*75	FLKTRGQIL	5	HLA-B08:01
chr14	24845601	NFATC4	Y722Tfs*122	KAPSLPRVM	5	HLA-C12:03
chr7	97933623	BAIAP2L1	P436Hfs*60	VVIPHPTTW	5	HLA-A32:01;HLA-B57:01;HLA-C03:03;HLA-C12:03
chr10	17363321	ST8SIA6	A252Pfs*53	KEKKPYFWR	5	HLA-A31:01
chr3	122631702	SEMA5B	Q905Rfs*147	AEYQDCNPRL	5	HLA-B40:01
chr4	3430399	RGS12	K1178Nfs*32	KQRSFLSLF	5	HLA-A32:01;HLA-B15:01
chr12	75804255	GLIPR1L2	K94Nfs*105	MAVALETVL	5	HLA-B35:01
chr2	131520251	AMER3	P204Rfs*62	RTCWTASSW	5	HLA-A32:01;HLA-B57:01
chr16	72821960	ZFHX3	A3407Lfs*78	RRASATRRQR	5	HLA-B27:05
chr7	29070262	CPVL	V418Ffs*24	RSLNLTVKW	5	HLA-A32:01;HLA-B57:01
chr2	43452622	ZFP36L2	G108Rfs*18	RTNSGTARL	5	HLA-A32:01
chr16	30041821	FAM57B	V10Wfs*112	DSSSSPRTR	5	HLA-A68:01
chr14	24845601	NFATC4	Y722Tfs*122	FPSFPAPSL	5	HLA-B07:02;HLA-B35:01;HLA-B51:01;HLA-C03:03
chr9	135946658	CEL	V596Cfs*111	RPRVTPAPP	5	HLA-B07:02
chr15	55611484	PIGB	G14Afs*19	MVSRTAPTAR	5	HLA-A68:01
chr7	91732039	AKAP9	Q3746Sfs*7	ARMGGSQLSR	5	HLA-B27:05
chr14	52481919	NID2	R1035Gfs*67	RVYPPSLHPW	5	HLA-B57:01
chr1	46752129	LRRC41	S134Pfs*116	RPWPAPCTL	5	HLA-B07:02
chr12	57648750	R3HDM2	D913Tfs*41	MAATRTSL	5	HLA-B08:01
chr21	42540489	BACE2	P102Rfs*25	YRFSLTLEA	5	HLA-C06:02
chr10	17363321	ST8SIA6	A252Pfs*53	SLKQDKRFY	5	HLA-B15:01
chr5	108290522	FER	K476Nfs*53	ILMDRGDILSY	5	HLA-A01:01;HLA-B15:01
chrX	50345634	SHROOM4	K1314Rfs*23	LAQKRYSL	5	HLA-B08:01
chr5	74324983	GCNT4	H294Ifs*14	FRYLLAVLI	5	HLA-C06:02
chr7	96639185	DLX6	L238Sfs*55	LTGTPLHTR	5	HLA-A68:01
chr19	39330958	HNRNPL	P338Tfs*56	TTRVWPSRR	5	HLA-A31:01
chr10	112333494	SMC3	Y43Mfs*69	GYQSIKRKF	5	HLA-A23:01
chr2	43452622	ZFP36L2	G108Rfs*18	APRSTPRAT	5	HLA-B07:02
chr7	13975473	ETV1	T139Hfs*116	HLQTQLIHR	5	HLA-A31:01
chr17	73501069	CASKIN2	P339Rfs*95	QASPGHRSL	5	HLA-C03:03;HLA-C12:03;HLA-C03:04
chr12	4653063	RAD51AP1	R70Dfs*21	TPKKDSLKVL	5	HLA-B07:02
chr12	75804255	GLIPR1L2	K94Nfs*105	VLLLHVQKL	5	HLA-B08:01
chr14	24845601	NFATC4	Y722Tfs*122	HPHRLKAPSL	5	HLA-B07:02
chr19	19369444	HAPLN4	T236Pfs*43	TPRNATTPSA	5	HLA-B07:02
chr1	233388513	PCNXL2	K619Rfs*52	ILAPAPHALSL	5	HLA-A02:01
chr12	124848228	NCOR2	I976Sfs*87	HPPPTRRQRSL	5	HLA-B07:02
chr3	182602674	ATP11B	Y884Ifs*30	CALSHPSFY	5	HLA-C12:03
chr16	31151942	PRSS36	L680Wfs*6	GLRPPWPSW	5	HLA-B57:01
chr6	24798950	C6orf229	I46Sfs*20	FMRKKLLYL	5	HLA-B08:01
chr16	84213650	TAF1C	Q534Pfs*19	GSTPSLHFLCW	5	HLA-B57:01
chr16	72821960	ZFHX3	A3407Lfs*78	KTLPKNPPNQK	5	HLA-A11:01
chr19	36278096	ARHGAP33	P717Lfs*79	RTQHASWPW	5	HLA-A32:01
chr3	122631702	SEMA5B	Q905Rfs*147	ARAAPAPTAR	5	HLA-B27:05
chr15	42742957	ZNF106	S482Pfs*33	TYPNCVVHVL	5	HLA-A24:02
chr14	24845601	NFATC4	Y722Tfs*122	GRLLFLHPHR	5	HLA-B27:05
chr3	52546401	STAB1	P978Lfs*57	GLRVPASRF	5	HLA-B15:01
chr10	112333494	SMC3	Y43Mfs*69	FVQNSGWLY	5	HLA-A01:01;HLA-A29:02
chr5	109940905	TMEM232	N394Ifs*13	SSQKIFYTW	5	HLA-A32:01;HLA-B57:01
chr12	57648750	R3HDM2	D913Tfs*41	RMAATRTSL	5	HLA-A32:01
chr7	13975473	ETV1	T139Hfs*116	FLNPVTPFL	5	HLA-A02:01;HLA-A02:07;HLA-C03:03;HLA-C07:02
chr2	43452622	ZFP36L2	G108Rfs*18	RTNSGTARLAR	5	HLA-A31:01
chr22	50297991	ALG12	Q386Rfs*75	QTSFCTLTW	5	HLA-A32:01
chr15	91347484	BLM	K1217Nfs*62	KTNWKNMVR	5	HLA-A31:01
chr10	112333494	SMC3	Y43Mfs*69	KRKFHFEEL	5	HLA-B27:05;HLA-C07:02
chr16	72991758	ZFHX3	E763Sfs*61	RPTWPGTSA	5	HLA-B07:02
chr14	52481919	NID2	R1035Gfs*67	SQAPPLRVY	5	HLA-B15:01;HLA-C12:03
chr16	72991758	ZFHX3	E763Sfs*61	SVAPAGPPR	5	HLA-A11:01;HLA-A68:01
chrX	50345634	SHROOM4	K1314Rfs*23	ELAQKRYSL	5	HLA-B08:01
chr9	131476550	PKN3	C465Afs*43	APRAQSAPL	5	HLA-B07:02
chr7	119914695	KCND2	V5Wfs*41	RRGKGPKML	5	HLA-B27:05;HLA-C07:01
chr15	101438350	ALDH1A3	K284Rfs*83	SSTKASVAR	5	HLA-A68:01
chr19	36278096	ARHGAP33	P717Lfs*79	HPRPLRTQH	5	HLA-B07:02
chr9	19063047	HAUS6	S530Vfs*12	LPAKKVIHF	5	HLA-B07:02;HLA-B35:01
chrX	100536709	TAF7L	K240Rfs*26	SLMSKKWKK	5	HLA-A03:01;HLA-A11:01
chr10	105363391	SH3PXD2A	S529Afs*43	ALRGPVRAR	5	HLA-A31:01
chr5	93788720	KIAA0825	F767Lfs*27	FLAYHISTLLY	5	HLA-A01:01
chr18	60243776	ZCCHC2	P1169Lfs*70	LPLLMIRWI	5	HLA-B51:01
chr1	110906427	SLC16A4	F475Lfs*12	SSVSFFLYHW	5	HLA-B57:01
chr5	93788720	KIAA0825	F767Lfs*27	FLAYHISTL	5	HLA-A02:01;HLA-C03:03;HLA-C12:03
chr19	36278096	ARHGAP33	P717Lfs*79	HLLPNPPSTA	5	HLA-A02:01
chr10	112333494	SMC3	Y43Mfs*69	FLIIQTTGY	5	HLA-A26:01;HLA-B15:01
chr14	69256455	ZFP36L1	G271Vfs*36	APRPPSSSG	5	HLA-B07:02
chr2	61633020	USP34	K125Nfs*10	KSIEKNQTL	5	HLA-A32:01;HLA-C03:03
chr6	24798950	C6orf229	I46Sfs*20	IFMRKKLLY	5	HLA-A29:02
chr13	33344888	PDS5B	N1390Mfs*4	SPSQPKKMSV	5	HLA-B07:02
chr12	75804255	GLIPR1L2	K94Nfs*105	VALETVLII	5	HLA-B51:01
chr7	13975473	ETV1	T139Hfs*116	FAASFLNPV	5	HLA-C12:03
chr22	50297991	ALG12	Q386Rfs*75	TIMTIQRSK	5	HLA-A03:01
chrX	100536709	TAF7L	K240Rfs*26	LSTLNLQTW	5	HLA-B57:01
chr22	50297991	ALG12	Q386Rfs*75	STIMTIQRSK	5	HLA-A11:01
chr12	124848228	NCOR2	I976Sfs*87	SQLPQPHRHR	5	HLA-A31:01
chr2	171509587	MYO3B	S1330Lfs*102	FLHPQKETL	5	HLA-A02:01;HLA-B08:01;HLA-C03:03
chr19	54515282	CACNG6	P209Rfs*21	TSTPGPWAAAW	5	HLA-B57:01
chr1	155450527	ASH1L	R712Efs*23	EENLGGLKW	5	HLA-B44:02;HLA-B44:03
chr2	203420002	BMPR2	I540Lfs*24	RRVPKLVLI	5	HLA-B27:05;HLA-C06:02
chr16	72821960	ZFHX3	A3407Lfs*78	RTPSTTPSL	5	HLA-A32:01
chr12	57919697	MBD6	F318Sfs*59	GPGAPPSLL	5	HLA-B07:02
